# Supplementary material for: (Z,1S,10aR)-(−)-Menthyl 1-hy­droxy-1,2,3,5,6,7,10,10a-octa­hydro­pyrrolo­[1,2-a]azocine-10a-carboxyl­ate
Source: Acta Crystallogr Sect E Struct Rep Online. 2012 Jun 27;68(Pt 7):o2224–5. doi: 10.1107/S1600536812027900 (PMC3394017; doi:10.1107/S1600536812027900)
Supplement: Supplementary file 1 [file e-68-o2224-sup1.cif]

##############################################################################
#                                                                            #
# This CIF contains the data in a paper accepted for publication in          #
# Acta Crystallographica Section E. It conforms to the requirements of       #
# Notes for Authors for Acta Crystallographica Section E, and has been       #
# peer reviewed under the auspices of the IUCr Commission on Journals.       #
#                                                                            #
# Full details of the Crystallographic Information File format               #
# are given in the paper "The Crystallographic Information File (CIF):       #
# a New Standard Archive File for Crystallography" by S. R. Hall, F. H.      #
# Allen and I. D. Brown [Acta Cryst. (1991), A47, 655-685].                  #
#                                                                            #
# The current version of the core CIF dictionary is obtainable from          #
# ftp://ftp.iucr.org/pub/cif_core.dic.                                       #
#                                                                            #
# Software is freely available for graphical display of the structure(s)     #
# in this CIF. For information consult the CIF software page                 #
# http://www.iucr.org/resources/cif/software.                                #
#                                                                            #
# This file may be used for bona fide research purposes within the           #
# scientific community so long as proper attribution is given to the journal # 
# article from which it was obtained.                                        #
#                                                                            #
##############################################################################
data_global
_audit_creation_method     'Jana2006 Version : 03/05/2011'
_journal_date_recd_electronic     2012-05-04
_journal_date_accepted     2012-06-19
_journal_name_full     'Acta Crystallographica, Section E'
_journal_year     2012
_journal_volume     68
_journal_issue      7
_journal_page_first     o2224
_journal_page_last     o2225
_journal_paper_category     QO
_journal_paper_doi     10.1107/S1600536812027900
_journal_coeditor_code     BH2433
_publ_contact_author_name     'Daniele Muroni'
_publ_contact_author_address
;
Dipartimento di Chimica e Farmacia
Universit\`a degli Studi di Sassari
via Vienna 2
07100 Sassari
Italy
;
_publ_contact_author_email     dmuroni@uniss.it
_publ_contact_author_fax     '+39 079 229559'
_publ_contact_author_phone     '+39 3283280082'
_publ_section_title
;\
(<i>Z</i>,1<i>S</i>,10a<i>R</i>)-(-)-Menthyl
1-hydroxy-1,2,3,5,6,7,10,10a-octahydropyrrolo[1,2-<i>a</i>]azocine-10a-\
carboxylate
;
loop_
    _publ_author_name
    _publ_author_footnote
    _publ_author_address
    "Muroni, Daniele" .
;
Dipartimento di Chimica e Farmacia
Universit\`a degli Studi di Sassari
via Vienna 2
07100 Sassari
Italy
;
    "Napolitano, Emilio" .
;
Dipartimento di Chimica e Farmacia
Universit\`a degli Studi di Sassari
via Vienna 2
07100 Sassari
Italy
;
    "Perez, Olivier" .
;
CRISMAT, UMR CNRS 6508, ENSICAEN
6 Boulevard du Marechal Juin
F-14050 Caen CEDEX 4
France
;
    "Culeddu, Nicola" .
;
CNR Istituto di Chimica Biomolecolare sez. di Sassari
via La Crucca
Baldinca-Li Punti
07040 Sassari
Italy
;
    "Saba, Antonio" .
;
Dipartimento di Chimica e Farmacia
Universit\`a degli Studi di Sassari
via Vienna 2
07100 Sassari
Italy
;
data_I
_chemical_name_systematic
;
(<i>Z</i>,1<i>S</i>,10a<i>R</i>)-(-)-Menthyl
1-hydroxy-1,2,3,5,6,7,10,10a-octahydropyrrolo[1,2-<i>a</i>]azocine-
10a-carboxylate
;
_chemical_name_common     ?
_chemical_formula_moiety     'C21 H35 N1 O3'
_chemical_formula_sum     'C21 H35 N1 O3'
_chemical_formula_structural     ?
_chemical_formula_analytical     ?
_chemical_formula_iupac     'C21 H35 N1 O3'
_chemical_formula_weight     349.5
_chemical_melting_point     389
_symmetry_cell_setting     orthorhombic
_symmetry_space_group_name_H-M     'P 21 21 21'
_symmetry_space_group_name_Hall     'P 2ac 2ab'
loop_
    _symmetry_equiv_pos_site_id
    _symmetry_equiv_pos_as_xyz
    1 x,y,z
    2 -x+1/2,-y,z+1/2
    3 -x,y+1/2,-z+1/2
    4 x+1/2,-y+1/2,-z
_cell_length_a     10.7804(8)
_cell_length_b     7.7938(7)
_cell_length_c     23.8862(17)
_cell_angle_alpha     90
_cell_angle_beta     90
_cell_angle_gamma     90
_cell_volume     2006.9(3)
_cell_formula_units_Z     4
_cell_measurement_reflns_used     192
_cell_measurement_theta_min     3.745
_cell_measurement_theta_max     17.223
_cell_measurement_temperature     120
_cell_special_details     ?
_exptl_crystal_description     prism
_exptl_crystal_colour     colourless
_exptl_crystal_size_max     0.360
_exptl_crystal_size_mid     0.130
_exptl_crystal_size_min     0.130
_exptl_crystal_size_rad     ?
_exptl_crystal_density_diffrn     1.1564
_exptl_crystal_density_meas     ?
_exptl_crystal_density_method     ?
_exptl_crystal_F_000     768
_exptl_absorpt_coefficient_mu     0.076
_exptl_absorpt_correction_type     multi-scan
_exptl_absorpt_process_details     '(SADABS; Sheldrick, 2008)'
_exptl_absorpt_correction_T_min     0.7164
_exptl_absorpt_correction_T_max     0.7460
_exptl_special_details     ?
_diffrn_ambient_temperature     120
_diffrn_radiation_type     'Mo K\a'
_diffrn_radiation_wavelength     0.71069
_diffrn_radiation_source     'sealed X-ray tube'
_diffrn_radiation_monochromator     graphite
_diffrn_measurement_device_type     'Bruker APEXII CCD'
_diffrn_measurement_method     '\w scans'
_diffrn_detector_area_resol_mean     ?
_diffrn_reflns_number     21709
_diffrn_reflns_av_R_equivalents     0.0484
_diffrn_reflns_av_sigmaI/netI     0.042
_diffrn_reflns_theta_min     1.7
_diffrn_reflns_theta_max     29.99
_diffrn_reflns_theta_full     29.99
_diffrn_measured_fraction_theta_max     0.98
_diffrn_measured_fraction_theta_full     0.98
_diffrn_reflns_limit_h_min     -15
_diffrn_reflns_limit_h_max     14
_diffrn_reflns_limit_k_min     -10
_diffrn_reflns_limit_k_max     4
_diffrn_reflns_limit_l_min     -33
_diffrn_reflns_limit_l_max     33
_refine_special_details     ?
_reflns_number_total     3281
_reflns_number_gt     2331
_reflns_threshold_expression     I>3\s(I)
_refine_ls_structure_factor_coef     F
_refine_ls_R_factor_all     0.0707
_refine_ls_R_factor_gt     0.0407
_refine_ls_wR_factor_gt     0.0443
_refine_ls_wR_factor_ref     0.0474
_refine_ls_goodness_of_fit_ref     1.23
_refine_ls_restrained_S_all     ?
_refine_ls_number_reflns     3281
_refine_ls_number_parameters     230
_refine_ls_number_restraints     0
_refine_ls_number_constraints     0
_refine_ls_hydrogen_treatment     mixed
_refine_ls_weighting_scheme     sigma
_refine_ls_weighting_details     'w=1/(\s^2^(F)+0.0004F^2^)'
_refine_ls_shift/su_max     0.0155
_refine_ls_shift/su_mean     0.0008
_refine_diff_density_max     0.23
_refine_diff_density_min     -0.28
_refine_ls_extinction_method     'B-C type 1 Gaussian isotropic'
_refine_ls_extinction_coef       169E2(18)
_refine_ls_abs_structure_details     ?
_refine_ls_abs_structure_Flack     ?
_refine_ls_abs_structure_Rogers     ?
loop_
    _atom_type_symbol
    _atom_type_scat_dispersion_real
    _atom_type_scat_dispersion_imag
    _atom_type_scat_source
    C 0.0033 0.0016 'International Tables Vol C tables 4.2.6.8 and 6.1.1.1'
    O 0.0106 0.0060 'International Tables Vol C tables 4.2.6.8 and 6.1.1.1'
    N 0.0061 0.0033 'International Tables Vol C tables 4.2.6.8 and 6.1.1.1'
    H 0.0000 0.0000 'International Tables Vol C tables 4.2.6.8 and 6.1.1.1'
_computing_data_collection     'APEX2 (Bruker, 2005)'
_computing_cell_refinement     'SAINT (Bruker, 2007)'
_computing_data_reduction     'SAINT (Bruker, 2007)'
_computing_structure_solution     'SIR2011 (Burla <i>et al.</i>, 2012)'
_computing_structure_refinement     'JANA2006 (Petricek <i>et al.</i>, 2006)'
_computing_molecular_graphics
               'DIAMOND (Brandenburg & Putz, 2005) and ORTEP-3 (Farrugia, 1997)'
_computing_publication_material
                               'publCIF (Westrip, 2010) and PLATON (Spek, 2009)'
loop_
    _atom_site_type_symbol
    _atom_site_label
    _atom_site_fract_x
    _atom_site_fract_y
    _atom_site_fract_z
    _atom_site_U_iso_or_equiv
    _atom_site_adp_type
    _atom_site_calc_flag
    _atom_site_refinement_flags
    _atom_site_occupancy
    _atom_site_symmetry_multiplicity
    _atom_site_disorder_assembly
    _atom_site_disorder_group
    N N1 0.67923(4) 0.06933(14) 0.867458(19) 0.0178(4) Uani d . 1 4 . .
    C C4 0.67762(4) -0.11800(4) 0.865956(9) 0.0220(5) Uani d . 1 4 . .
    C C5 0.80174(3) -0.19770(3) 0.849823(11) 0.0257(6) Uani d . 1 4 . .
    C C6 0.83930(2) -0.17312(6) 0.788428(13) 0.0300(6) Uani d . 1 4 . .
    C C7 0.87823(6) 0.0057(2) 0.77279(3) 0.0269(6) Uani d . 1 4 . .
    C C8 0.80364(17) 0.13680(12) 0.76224(5) 0.0248(6) Uani d . 1 4 . .
    C C9 0.66451(6) 0.12758(8) 0.76547(3) 0.0217(5) Uani d . 1 4 . .
    C C10 0.61339(12) 0.16447(13) 0.82487(7) 0.0164(5) Uani d . 1 4 . .
    C C1 0.63656(4) 0.35106(14) 0.84420(7) 0.0191(5) Uani d . 1 4 . .
    O O1 0.54447(13) 0.46881(18) 0.82643(6) 0.0257(4) Uani d . 1 4 . .
    C C2 0.63894(2) 0.34119(7) 0.90814(3) 0.0217(5) Uani d . 1 4 . .
    C C3 0.67015(2) 0.15400(4) 0.92186(3) 0.0210(5) Uani d . 1 4 . .
    C C11 0.47217(16) 0.1302(2) 0.82373(7) 0.0164(5) Uani d . 1 4 . .
    O O2 0.41170(12) 0.10136(18) 0.78189(5) 0.0266(4) Uani d . 1 4 . .
    O O3 0.42289(10) 0.13359(17) 0.87513(5) 0.0182(4) Uani d . 1 4 . .
    C C12 0.28911(11) 0.1047(2) 0.88055(3) 0.0181(5) Uani d . 1 4 . .
    C C17 0.22301(3) 0.27715(11) 0.880303(16) 0.0229(6) Uani d . 1 4 . .
    C C16 0.08230(4) 0.24991(5) 0.88606(2) 0.0268(6) Uani d . 1 4 . .
    C C21 0.01309(2) 0.42102(2) 0.886679(15) 0.0438(8) Uani d . 1 4 . .
    C C15 0.05454(3) 0.14406(3) 0.93799(2) 0.0280(6) Uani d . 1 4 . .
    C C14 0.12697(3) -0.02306(5) 0.940244(13) 0.0253(6) Uani d . 1 4 . .
    C C13 0.26755(15) 0.00578(9) 0.93465(2) 0.0188(5) Uani d . 1 4 . .
    C C18 0.34514(5) -0.16029(4) 0.93837(3) 0.0251(6) Uani d . 1 4 . .
    C C20 0.32327(3) -0.25601(4) 0.993247(7) 0.0414(8) Uani d . 1 4 . .
    C C19 0.32833(4) -0.27844(2) 0.888694(8) 0.0426(8) Uani d . 1 4 . .
    H H4a 0.614688 -0.156111 0.840384 0.0264 Uiso calc R 1 4 . .
    H H4b 0.6521 -0.161351 0.901768 0.0264 Uiso calc R 1 4 . .
    H H5a 0.800812 -0.317901 0.858591 0.0309 Uiso calc R 1 4 . .
    H H5b 0.865733 -0.153207 0.873703 0.0309 Uiso calc R 1 4 . .
    H H6b 0.904465 -0.252127 0.779173 0.036 Uiso calc R 1 4 . .
    H H6a 0.772558 -0.209188 0.764565 0.036 Uiso calc R 1 4 . .
    H H7a 0.965749 0.027044 0.77019 0.0323 Uiso calc R 1 4 . .
    H H8a 0.840656 0.244258 0.75191 0.0298 Uiso calc R 1 4 . .
    H H9a 0.637241 0.016292 0.753417 0.0261 Uiso calc R 1 4 . .
    H H9b 0.629027 0.207304 0.739349 0.0261 Uiso calc R 1 4 . .
    H H1a 0.712104 0.393489 0.828043 0.023 Uiso calc R 1 4 . .
    H H2a 0.558255 0.368556 0.922615 0.0261 Uiso calc R 1 4 . .
    H H2b 0.703241 0.414569 0.92227 0.0261 Uiso calc R 1 4 . .
    H H3b 0.749001 0.148824 0.940459 0.0251 Uiso calc R 1 4 . .
    H H3a 0.603436 0.104084 0.94292 0.0251 Uiso calc R 1 4 . .
    H H12a 0.256529 0.038941 0.849922 0.0217 Uiso calc R 1 4 . .
    H H17b 0.24025 0.335803 0.845829 0.0275 Uiso calc R 1 4 . .
    H H17a 0.25235 0.34555 0.910993 0.0275 Uiso calc R 1 4 . .
    H H16a 0.053248 0.1875 0.853987 0.0322 Uiso calc R 1 4 . .
    H H21a 0.032739 0.48441 0.853379 0.0526 Uiso calc R 1 4 . .
    H H21c -0.074614 0.400151 0.888079 0.0526 Uiso calc R 1 4 . .
    H H21b 0.037679 0.485998 0.91897 0.0526 Uiso calc R 1 4 . .
    H H15b -0.032695 0.11983 0.939646 0.0336 Uiso calc R 1 4 . .
    H H15a 0.072245 0.210793 0.970814 0.0336 Uiso calc R 1 4 . .
    H H14a 0.099119 -0.097775 0.910867 0.0303 Uiso calc R 1 4 . .
    H H14b 0.10981 -0.080807 0.974889 0.0303 Uiso calc R 1 4 . .
    H H13a 0.296357 0.071257 0.96611 0.0225 Uiso calc R 1 4 . .
    H H18a 0.430002 -0.123046 0.937575 0.0302 Uiso calc R 1 4 . .
    H H20a 0.33419 -0.178579 1.024112 0.0496 Uiso calc R 1 4 . .
    H H20c 0.240371 -0.300948 0.993776 0.0496 Uiso calc R 1 4 . .
    H H20b 0.381516 -0.348697 0.996362 0.0496 Uiso calc R 1 4 . .
    H H19a 0.34236 -0.215556 0.854721 0.0512 Uiso calc R 1 4 . .
    H H19c 0.386534 -0.371357 0.89113 0.0512 Uiso calc R 1 4 . .
    H H19b 0.245414 -0.32338 0.88871 0.0512 Uiso calc R 1 4 . .
    H H1o 0.556(2) 0.499(3) 0.7944(9) 0.0309 Uiso d R 1 4 . .
loop_
    _atom_site_aniso_label
    _atom_site_aniso_U_11
    _atom_site_aniso_U_22
    _atom_site_aniso_U_33
    _atom_site_aniso_U_12
    _atom_site_aniso_U_13
    _atom_site_aniso_U_23
    _atom_site_aniso_type_symbol
    N1 0.0178(7) 0.0180(8) 0.0174(7) 0.0028(6) -0.0002(6) 0.0006(6) N
    C4 0.0200(9) 0.0191(10) 0.0268(10) 0.0010(7) -0.0007(8) 0.0041(8) C
    C5 0.0218(10) 0.0180(10) 0.0374(11) 0.0050(7) -0.0012(8) -0.0013(9) C
    C6 0.0215(10) 0.0320(12) 0.0364(11) 0.0038(9) 0.0023(9) -0.0108(10) C
    C7 0.0169(9) 0.0376(12) 0.0263(10) -0.0026(8) 0.0056(8) -0.0079(10) C
    C8 0.0239(9) 0.0303(11) 0.0203(9) -0.0050(9) 0.0069(8) -0.0030(9) C
    C9 0.0211(9) 0.0252(10) 0.0189(9) 0.0016(8) 0.0046(7) -0.0009(8) C
    C10 0.0148(8) 0.0183(9) 0.0162(8) 0.0005(7) 0.0025(7) 0.0033(8) C
    C1 0.0180(8) 0.0179(9) 0.0215(9) 0.0000(7) 0.0040(7) 0.0033(8) C
    O1 0.0307(7) 0.0224(7) 0.0241(7) 0.0078(6) 0.0055(6) 0.0083(6) O
    C2 0.0214(9) 0.0205(10) 0.0232(9) -0.0018(8) 0.0017(7) -0.0020(8) C
    C3 0.0173(9) 0.0263(10) 0.0193(9) 0.0007(8) -0.0017(7) 0.0004(8) C
    C11 0.0193(8) 0.0142(9) 0.0159(8) 0.0040(7) 0.0016(7) 0.0014(8) C
    O2 0.0197(6) 0.0408(9) 0.0192(7) 0.0014(6) -0.0014(5) -0.0028(6) O
    O3 0.0139(6) 0.0243(7) 0.0164(6) -0.0016(5) 0.0022(5) 0.0009(6) O
    C12 0.0132(8) 0.0227(10) 0.0184(9) -0.0017(7) 0.0015(6) -0.0005(8) C
    C17 0.0226(9) 0.0239(11) 0.0223(10) 0.0032(8) 0.0007(8) 0.0037(8) C
    C16 0.0189(9) 0.0340(12) 0.0276(11) 0.0040(9) -0.0018(8) 0.0000(9) C
    C21 0.0283(11) 0.0506(16) 0.0527(15) 0.0167(11) 0.0056(10) 0.0170(13) C
    C15 0.0183(9) 0.0321(12) 0.0336(11) 0.0022(9) 0.0067(8) -0.0013(10) C
    C14 0.0189(9) 0.0251(11) 0.0318(11) -0.0023(8) 0.0052(8) 0.0000(9) C
    C13 0.0177(8) 0.0202(10) 0.0185(9) -0.0009(7) 0.0014(7) -0.0001(8) C
    C18 0.0202(9) 0.0203(10) 0.0348(11) 0.0020(8) 0.0071(8) 0.0055(9) C
    C20 0.0396(13) 0.0359(13) 0.0485(13) 0.0092(11) 0.0061(11) 0.0186(11) C
    C19 0.0566(16) 0.0222(12) 0.0492(14) 0.0067(11) 0.0135(12) -0.0031(10) C
loop_
    _geom_bond_atom_site_label_1
    _geom_bond_atom_site_label_2
    _geom_bond_site_symmetry_1
    _geom_bond_site_symmetry_2
    _geom_bond_distance
    _geom_bond_publ_flag
    N1 C4 . . 1.4605(11) ?
    N1 C10 . . 1.4450(16) ?
    N1 C3 . . 1.4607(9) ?
    C4 C5 . . 1.5247(5) ?
    C4 H4a . . 0.9600 ?
    C4 H4b . . 0.9600 ?
    C5 C6 . . 1.5335(4) ?
    C5 H5a . . 0.9600 ?
    C5 H5b . . 0.9600 ?
    C6 C7 . . 1.5029(18) ?
    C6 H6b . . 0.9600 ?
    C6 H6a . . 0.9600 ?
    C7 C8 . . 1.324(2) ?
    C7 H7a . . 0.9600 ?
    C8 C9 . . 1.5035(19) ?
    C8 H8a . . 0.9600 ?
    C9 C10 . . 1.5492(17) ?
    C9 H9a . . 0.9600 ?
    C9 H9b . . 0.9600 ?
    C10 C1 . . 1.5461(16) ?
    C10 C11 . . 1.546(2) ?
    C1 O1 . . 1.4169(17) ?
    C1 C2 . . 1.5294(18) ?
    C1 H1a . . 0.9600 ?
    O1 H1o . . 0.81(2) ?
    C2 C3 . . 1.5327(6) ?
    C2 H2a . . 0.9600 ?
    C2 H2b . . 0.9600 ?
    C3 H3b . . 0.9600 ?
    C3 H3a . . 0.9600 ?
    C11 O2 . . 1.214(2) ?
    C11 O3 . . 1.338(2) ?
    O3 C12 . . 1.4654(16) ?
    C12 C17 . . 1.5209(17) ?
    C12 C13 . . 1.5228(11) ?
    C12 H12a . . 0.9600 ?
    C17 C16 . . 1.5379(6) ?
    C17 H17b . . 0.9600 ?
    C17 H17a . . 0.9600 ?
    C16 C21 . . 1.5282(4) ?
    C16 C15 . . 1.5195(7) ?
    C16 H16a . . 0.9600 ?
    C21 H21a . . 0.9600 ?
    C21 H21c . . 0.9600 ?
    C21 H21b . . 0.9600 ?
    C15 C14 . . 1.5196(5) ?
    C15 H15b . . 0.9600 ?
    C15 H15a . . 0.9600 ?
    C14 C13 . . 1.5379(16) ?
    C14 H14a . . 0.9600 ?
    C14 H14b . . 0.9600 ?
    C13 C18 . . 1.5436(11) ?
    C13 H13a . . 0.9600 ?
    C18 C20 . . 1.5266(6) ?
    C18 C19 . . 1.5128(6) ?
    C18 H18a . . 0.9600 ?
    C20 H20a . . 0.9600 ?
    C20 H20c . . 0.9600 ?
    C20 H20b . . 0.9600 ?
    C19 H19a . . 0.9600 ?
    C19 H19c . . 0.9600 ?
    C19 H19b . . 0.9600 ?
loop_
    _geom_angle_atom_site_label_1
    _geom_angle_atom_site_label_2
    _geom_angle_atom_site_label_3
    _geom_angle_site_symmetry_1
    _geom_angle_site_symmetry_2
    _geom_angle_site_symmetry_3
    _geom_angle
    _geom_angle_publ_flag
    C4 N1 C10 . . . 119.33(6) ?
    C4 N1 C3 . . . 118.20(5) ?
    C10 N1 C3 . . . 111.19(8) ?
    N1 C4 C5 . . . 113.76(3) ?
    N1 C4 H4a . . . 109.47 ?
    N1 C4 H4b . . . 109.47 ?
    C5 C4 H4a . . . 109.47 ?
    C5 C4 H4b . . . 109.47 ?
    H4a C4 H4b . . . 105.00 ?
    C4 C5 C6 . . . 115.00(2) ?
    C4 C5 H5a . . . 109.47 ?
    C4 C5 H5b . . . 109.47 ?
    C6 C5 H5a . . . 109.47 ?
    C6 C5 H5b . . . 109.47 ?
    H5a C5 H5b . . . 103.00 ?
    C5 C6 C7 . . . 115.30(4) ?
    C5 C6 H6b . . . 109.47 ?
    C5 C6 H6a . . . 109.47 ?
    C7 C6 H6b . . . 109.47 ?
    C7 C6 H6a . . . 109.47 ?
    H6b C6 H6a . . . 103.00 ?
    C6 C7 C8 . . . 126.38(9) ?
    C6 C7 H7a . . . 117.00 ?
    C8 C7 H7a . . . 117.00 ?
    C7 C8 C9 . . . 124.00(10) ?
    C7 C8 H8a . . . 118.00 ?
    C9 C8 H8a . . . 118.00 ?
    C8 C9 C10 . . . 113.14(8) ?
    C8 C9 H9a . . . 109.47 ?
    C8 C9 H9b . . . 109.47 ?
    C10 C9 H9a . . . 109.47 ?
    C10 C9 H9b . . . 109.47 ?
    H9a C9 H9b . . . 105.53 ?
    N1 C10 C9 . . . 112.01(8) ?
    N1 C10 C1 . . . 101.14(11) ?
    N1 C10 C11 . . . 114.03(11) ?
    C9 C10 C1 . . . 112.99(10) ?
    C9 C10 C11 . . . 107.60(11) ?
    C1 C10 C11 . . . 109.07(10) ?
    C10 C1 O1 . . . 114.00(10) ?
    C10 C1 C2 . . . 104.69(10) ?
    C10 C1 H1a . . . 110.00 ?
    O1 C1 C2 . . . 110.07(10) ?
    O1 C1 H1a . . . 105.00 ?
    C2 C1 H1a . . . 114.00 ?
    C1 O1 H1o . . . 111.1(16) ?
    C1 C2 C3 . . . 105.37(6) ?
    C1 C2 H2a . . . 109.47 ?
    C1 C2 H2b . . . 109.47 ?
    C3 C2 H2a . . . 109.47 ?
    C3 C2 H2b . . . 109.47 ?
    H2a C2 H2b . . . 113.00 ?
    N1 C3 C2 . . . 104.74(6) ?
    N1 C3 H3b . . . 109.47 ?
    N1 C3 H3a . . . 109.47 ?
    C2 C3 H3b . . . 109.47 ?
    C2 C3 H3a . . . 109.47 ?
    H3b C3 H3a . . . 114.00 ?
    C10 C11 O2 . . . 125.10(15) ?
    C10 C11 O3 . . . 111.82(14) ?
    O2 C11 O3 . . . 123.07(16) ?
    C11 O3 C12 . . . 117.97(11) ?
    O3 C12 C17 . . . 108.98(11) ?
    O3 C12 C13 . . . 107.64(10) ?
    O3 C12 H12a . . . 112.00 ?
    C17 C12 C13 . . . 112.28(7) ?
    C17 C12 H12a . . . 107.00 ?
    C13 C12 H12a . . . 109.00 ?
    C12 C17 C16 . . . 109.87(7) ?
    C12 C17 H17b . . . 109.47 ?
    C12 C17 H17a . . . 109.47 ?
    C16 C17 H17b . . . 109.47 ?
    C16 C17 H17a . . . 109.47 ?
    H17b C17 H17a . . . 109.00 ?
    C17 C16 C21 . . . 111.22(4) ?
    C17 C16 C15 . . . 110.02(4) ?
    C17 C16 H16a . . . 109.00 ?
    C21 C16 C15 . . . 111.69(4) ?
    C21 C16 H16a . . . 107.00 ?
    C15 C16 H16a . . . 108.00 ?
    C16 C21 H21a . . . 109.47 ?
    C16 C21 H21c . . . 109.47 ?
    C16 C21 H21b . . . 109.47 ?
    H21a C21 H21c . . . 109.00 ?
    H21a C21 H21b . . . 109.00 ?
    H21c C21 H21b . . . 109.47 ?
    C16 C15 C14 . . . 113.14(3) ?
    C16 C15 H15b . . . 109.00 ?
    C16 C15 H15a . . . 109.47 ?
    C14 C15 H15b . . . 109.47 ?
    C14 C15 H15a . . . 109.47 ?
    H15b C15 H15a . . . 106.00 ?
    C15 C14 C13 . . . 112.21(4) ?
    C15 C14 H14a . . . 109.47 ?
    C15 C14 H14b . . . 109.47 ?
    C13 C14 H14a . . . 109.47 ?
    C13 C14 H14b . . . 109.47 ?
    H14a C14 H14b . . . 107.00 ?
    C12 C13 C14 . . . 107.36(9) ?
    C12 C13 C18 . . . 113.00(9) ?
    C12 C13 H13a . . . 110.00 ?
    C14 C13 C18 . . . 113.97(6) ?
    C14 C13 H13a . . . 109.00 ?
    C18 C13 H13a . . . 103.00 ?
    C13 C18 C20 . . . 112.05(5) ?
    C13 C18 C19 . . . 113.60(5) ?
    C13 C18 H18a . . . 105.00 ?
    C20 C18 C19 . . . 110.95(2) ?
    C20 C18 H18a . . . 108.00 ?
    C19 C18 H18a . . . 106.00 ?
    C18 C20 H20a . . . 109.47 ?
    C18 C20 H20c . . . 109.47 ?
    C18 C20 H20b . . . 109.47 ?
    H20a C20 H20c . . . 109.47 ?
    H20a C20 H20b . . . 109.47 ?
    H20c C20 H20b . . . 109.47 ?
    C18 C19 H19a . . . 109.47 ?
    C18 C19 H19c . . . 109.47 ?
    C18 C19 H19b . . . 109.47 ?
    H19a C19 H19c . . . 109.47 ?
    H19a C19 H19b . . . 109.47 ?
    H19c C19 H19b . . . 109.00 ?
loop_
    _geom_hbond_atom_site_label_D
    _geom_hbond_atom_site_label_H
    _geom_hbond_atom_site_label_A
    _geom_hbond_site_symmetry_D
    _geom_hbond_site_symmetry_H
    _geom_hbond_site_symmetry_A
    _geom_hbond_distance_DH
    _geom_hbond_distance_HA
    _geom_hbond_distance_DA
    _geom_hbond_angle_DHA
    _geom_hbond_publ_flag
    O1 H1o O2 . . 3_656 0.81(2) 2.02(2) 2.8259(19) 174(2) yes
