# Supplementary material for: (Z,1S,10aR)-(−)-Menthyl 1-hy­droxy-1,2,3,5,6,7,10,10a-octa­hydro­pyrrolo­[1,2-a]azocine-10a-carboxyl­ate
Source: Acta Crystallogr Sect E Struct Rep Online. 2012 Jun 27;68(Pt 7):o2224–5. doi: 10.1107/S1600536812027900 (PMC3394017; doi:10.1107/S1600536812027900)
Supplement: Supplementary file 3 [file e-68-o2224-Isup3.hkl]

data_I

loop_
 _refln_index_h
 _refln_index_k
 _refln_index_l
 _refln_F_squared_calc
 _refln_F_squared_meas
 _refln_F_squared_sigma
 _refln_observed_status
   2   0   0     4309.01     4136.19     61.90 o
   4   0   0     4887.66     4999.74     65.98 o
   6   0   0      596.14      547.04     14.82 o
   8   0   0      665.15      668.01     15.19 o
  10   0   0       13.45       32.46      8.83 o
  12   0   0       15.37        1.11     11.53 <
  14   0   0        0.01       -8.76     19.35 <
   1   1   0        0.95       -3.62      1.29 <
   2   1   0    11098.37    13968.64    107.77 o
   3   1   0     3143.76     3135.80     29.60 o
   4   1   0     4045.14     4131.84     36.72 o
   5   1   0     4449.90     4799.20     48.50 o
   6   1   0      117.86      116.59      4.39 o
   7   1   0      517.95      532.78      8.85 o
   8   1   0      830.16      852.36     11.78 o
   9   1   0       76.50       54.95      5.84 o
  10   1   0       14.58        0.79      5.35 <
  11   1   0       28.11       15.41     10.72 <
  12   1   0       88.90      126.86     14.18 o
  13   1   0      335.96      372.92     29.68 o
  14   1   0        6.50        0.93     13.25 <
   0   2   0     1135.19     1111.17     14.33 o
   1   2   0     3441.35     3496.72     29.84 o
   2   2   0     2950.19     2886.99     30.15 o
   3   2   0      313.34      312.89      5.87 o
   4   2   0      612.26      629.64      9.64 o
   5   2   0        0.55       -3.98      2.93 <
   6   2   0      199.96      184.07      5.32 o
   7   2   0      307.72      286.23      6.76 o
   8   2   0      292.63      272.99      6.90 o
   9   2   0      165.71      156.62      6.41 o
  10   2   0        6.23       -8.95      4.79 <
  11   2   0      563.54      496.75     11.53 o
  12   2   0      156.55      161.52      8.71 o
  13   2   0       37.57       47.38      7.33 o
  14   2   0       34.65       40.45     11.65 o
   1   3   0     2639.71     2747.64     25.80 o
   2   3   0     2743.99     2893.85     30.95 o
   3   3   0     3562.88     3617.82     38.27 o
   4   3   0       19.45       21.15      4.28 o
   5   3   0       79.54       77.24      4.69 o
   6   3   0      203.16      213.19      6.85 o
   7   3   0       76.70       72.67      6.06 o
   8   3   0     1203.67     1169.21     23.32 o
   9   3   0       69.85       57.35      7.58 o
  10   3   0       35.18       37.33      7.68 o
  11   3   0       10.45        3.94      7.27 <
  12   3   0        3.23        3.17      9.21 <
  13   3   0      124.58      117.07     13.33 o
  14   3   0       14.23       24.36     19.00 <
   0   4   0     3517.93     3801.28     47.53 o
   1   4   0      104.59      115.88      5.17 o
   2   4   0       66.57       57.70      6.08 o
   3   4   0       11.95       11.29      5.27 <
   4   4   0      398.33      370.46     11.32 o
   5   4   0       75.15       69.64      6.30 o
   6   4   0      297.46      288.93     10.37 o
   7   4   0       82.67       88.57      7.27 o
   8   4   0      250.93      226.30      9.82 o
   9   4   0        7.26       11.35      6.26 <
  10   4   0        0.85        7.07      6.50 <
  11   4   0       12.75       22.88      7.23 o
  12   4   0       91.38       88.18     10.58 o
  13   4   0       28.96       27.45     10.74 <
  14   4   0        5.82       -6.70     12.02 <
   1   5   0      302.04      278.39      8.74 o
   2   5   0       68.80       77.80      7.25 o
   3   5   0      101.51       88.12      7.60 o
   4   5   0      195.72      203.60      9.93 o
   5   5   0       90.31       96.63      8.18 o
   6   5   0     1865.85     1773.82     28.25 o
   7   5   0      101.26      101.86      8.14 o
   8   5   0      218.30      184.14      9.84 o
   9   5   0      153.59      149.78      9.76 o
  10   5   0      108.00      114.10      9.37 o
  11   5   0      113.08      125.68     10.12 o
  12   5   0      227.44      243.28     17.08 o
  13   5   0       21.64       12.12     13.59 <
   0   6   0      845.23      810.43     22.02 o
   1   6   0       82.30       77.30      7.13 o
   2   6   0       11.41        0.95      6.68 <
   3   6   0     1058.88     1001.94     21.85 o
   4   6   0      427.91      405.95     14.51 o
   5   6   0      295.24      297.31     12.64 o
   6   6   0       15.22       -1.31      6.89 <
   7   6   0       18.77       33.53      8.32 o
   8   6   0      298.17      292.47     14.11 o
   9   6   0        2.68       11.73      8.40 <
  10   6   0      353.89      375.94     16.46 o
  11   6   0        4.42       12.54     10.34 <
  12   6   0       92.51      105.97     13.31 o
   1   7   0      395.63      367.26     14.68 o
   2   7   0      502.37      462.93     16.39 o
   3   7   0       17.13       25.89      7.80 o
   4   7   0        1.84        1.45      7.45 <
   5   7   0      152.77      137.22     10.63 o
   6   7   0      103.34       98.65     10.22 o
   7   7   0       35.52       44.05      9.13 o
   8   7   0       37.85       54.69      9.78 o
   9   7   0       56.59       56.78     10.30 o
  10   7   0        2.78      -17.51      9.75 <
  11   7   0        5.14       21.33     11.41 <
   0   8   0      849.07      846.34     29.57 o
   1   8   0      204.95      218.24     14.63 o
   2   8   0        6.50        9.71      8.38 <
   3   8   0       60.06       58.13      9.72 o
   4   8   0        5.06       19.29      8.76 <
   5   8   0      116.46      118.08     11.41 o
   6   8   0       69.09       69.22     10.44 o
   7   8   0       38.74       33.65      9.84 o
   8   8   0        8.33       -6.38     10.46 <
   9   8   0        0.15        7.31     11.03 <
  10   8   0        6.33       11.45     11.49 <
   1   9   0        5.37       20.34     12.12 <
   2   9   0       10.88        6.56     10.54 <
   3   9   0        2.23       -6.38      8.93 <
   4   9   0       35.88       29.81     11.15 <
   5   9   0      132.67      133.56     14.28 o
   6   9   0       39.64       35.08     11.77 <
   7   9   0       23.75       24.68     12.10 <
   8   9   0       22.15       50.45     13.13 o
   2  10   0       57.38       51.87     22.00 <
   3  10   0        0.72        2.65     11.11 <
   4  10   0      141.17      166.57     16.30 o
   5  10   0        2.18        6.95     12.36 <
   6  10   0       55.34       91.17     14.79 o
   1   0   1     4563.74       -0.66      0.56 <
   2   0   1     1537.65     1352.69     15.31 o
   3   0   1     1694.29     1616.78     17.44 o
   4   0   1      954.19      942.00     12.03 o
   5   0   1      241.37      254.30      7.22 o
   6   0   1      211.51      258.55      6.86 o
   7   0   1        1.69        0.77      4.06 <
   8   0   1      272.95      260.49      7.38 o
   9   0   1      358.26      355.97      8.94 o
  10   0   1       31.74       35.55      6.36 o
  11   0   1       16.50       -6.83     10.80 <
  12   0   1        2.35       -2.89      9.19 <
  13   0   1       19.16       14.82     10.70 <
  14   0   1       76.42       66.27     15.35 o
  15   0   1      116.20      149.71     18.14 o
   0   1   1     3374.37     1407.59     38.06 o
   1   1   1      139.91      114.99      2.61 o
   2   1   1     4553.07     4723.99     26.73 o
   3   1   1      305.37      328.01      3.91 o
   4   1   1     2227.59     2208.78     15.47 o
   5   1   1     4160.72     4459.46     33.12 o
   6   1   1     1803.96     1919.55     13.92 o
   7   1   1      226.67      250.59      4.49 o
   8   1   1       92.43       90.41      3.68 o
   9   1   1      300.11      308.91      6.71 o
  10   1   1      278.30      276.82      6.45 o
  11   1   1      207.94      183.34      9.07 o
  12   1   1       30.07       45.62      8.52 o
  13   1   1      107.37      134.95     11.31 o
  14   1   1       51.06       32.92     11.09 <
   0   2   1     2842.81     2974.77     22.43 o
   1   2   1      834.99      819.31      7.17 o
   2   2   1      934.93      863.55      8.44 o
   3   2   1      701.69      687.84      5.90 o
   4   2   1      419.95      419.01      5.47 o
   5   2   1     1186.06     1216.10      9.94 o
   6   2   1      548.83      567.27      6.04 o
   7   2   1     1284.49     1318.35     11.02 o
   8   2   1     1035.41     1018.75      9.60 o
   9   2   1      110.39      113.39      4.12 o
  10   2   1      313.24      289.22      6.37 o
  11   2   1        7.32        9.57      3.76 <
  12   2   1      139.42      152.74      6.04 o
  13   2   1      170.74      161.52      6.28 o
  14   2   1       64.86       49.87      7.37 o
   0   3   1     4428.66     4535.46     36.85 o
   1   3   1      674.25      692.78      6.99 o
   2   3   1      121.88      125.54      3.30 o
   3   3   1      290.51      288.82      5.55 o
   4   3   1      582.74      617.12      7.93 o
   5   3   1      199.91      184.79      4.23 o
   6   3   1      349.22      339.14      6.27 o
   7   3   1       65.42       65.67      4.20 o
   8   3   1      207.24      203.18      7.26 o
   9   3   1        7.62       13.57      4.62 <
  10   3   1        7.63       11.75      4.93 <
  11   3   1       66.09       57.10      6.04 o
  12   3   1       20.28       13.51      6.81 <
  13   3   1       13.93       10.12      8.04 <
  14   3   1       15.63       41.58     14.66 <
   0   4   1      220.93      238.05      5.56 o
   1   4   1     2299.67     2481.63     20.31 o
   2   4   1     1160.20     1211.06     13.45 o
   3   4   1     1200.39     1242.71     14.81 o
   4   4   1     1268.10     1274.97     15.42 o
   5   4   1      442.23      433.41      8.70 o
   6   4   1       37.39       38.88      4.36 o
   7   4   1       33.66       32.90      4.42 o
   8   4   1      188.08      191.55      6.55 o
   9   4   1       40.62       44.90      4.95 o
  10   4   1       16.05       18.16      4.73 o
  11   4   1       18.78       19.07      4.99 o
  12   4   1       16.35       18.54      5.68 o
  13   4   1       14.92       21.53      8.28 <
  14   4   1       32.44       29.08      9.82 <
   0   5   1      296.47      273.29      7.93 o
   1   5   1      523.19      539.21      8.67 o
   2   5   1       39.00       41.77      4.36 o
   3   5   1      195.77      186.65      6.59 o
   4   5   1      663.71      640.53     11.69 o
   5   5   1      264.51      254.17      7.50 o
   6   5   1        9.88       14.30      4.58 o
   7   5   1      235.71      234.88      7.36 o
   8   5   1      117.67      106.86      6.06 o
   9   5   1       27.73       42.31      5.35 o
  10   5   1       20.43       28.30      5.35 o
  11   5   1       81.21       86.29      6.46 o
  12   5   1       40.83       62.09      7.72 o
  13   5   1       46.49       27.41     10.22 <
   0   6   1     1117.12     1106.21     18.49 o
   1   6   1      100.18      110.94      5.88 o
   2   6   1      156.71      155.09      6.83 o
   3   6   1      232.17      215.70      7.62 o
   4   6   1      113.71      100.38      6.30 o
   5   6   1       83.38       84.16      6.18 o
   6   6   1      117.26       94.49      6.47 o
   7   6   1       42.33       44.70      5.96 o
   8   6   1      165.25      170.28      8.22 o
   9   6   1       21.70       26.86      5.86 o
  10   6   1       18.45       28.07      6.08 o
  11   6   1       40.63       45.48      7.47 o
  12   6   1       13.76       21.12      8.62 <
   0   7   1       14.50       17.11      6.97 <
   1   7   1      111.26      102.17      6.55 o
   2   7   1      138.82      123.62      7.07 o
   3   7   1      368.13      376.50     10.64 o
   4   7   1        5.93        5.61      5.25 <
   5   7   1      100.01       92.63      6.91 o
   6   7   1       46.29       43.10      6.30 o
   7   7   1       40.63       52.19      6.58 o
   8   7   1       25.85       20.28      6.28 o
   9   7   1       12.16       -0.30      6.58 <
  10   7   1       29.45       17.98      7.67 <
  11   7   1       75.52       91.91      9.53 o
   0   8   1       34.15       29.83     11.43 <
   1   8   1       99.23      112.87      8.61 o
   2   8   1        8.39        7.76      6.14 <
   3   8   1       20.61       26.13      6.24 o
   4   8   1       80.35       71.27      7.07 o
   5   8   1      200.30      221.41      9.54 o
   6   8   1       34.20       40.13      6.77 o
   7   8   1       11.17       16.16      6.97 <
   8   8   1        1.13        4.34      7.55 <
   9   8   1       58.95       76.61      9.41 o
  10   8   1       83.50      108.76     10.30 o
   1   9   1       97.61      102.32     12.30 o
   2   9   1       32.76       35.65      7.96 o
   3   9   1       10.94       16.68      7.01 <
   4   9   1       42.33       46.58      8.38 o
   5   9   1       76.73       81.42      9.11 o
   6   9   1       71.39       67.99      9.23 o
   7   9   1       44.87       48.66      9.19 o
   8   9   1      199.27      228.25     12.41 o
   2  10   1       61.30       70.13     12.71 o
   3  10   1       23.51       31.14      9.53 o
   4  10   1        5.48        2.71      8.24 <
   5  10   1        5.13        5.61      8.46 <
   6  10   1       33.88       27.93      9.31 <
   0   0   2     1903.65      -23.83      0.50 <
   1   0   2       13.16       -1.33      1.05 <
   2   0   2      645.06      596.96      8.90 o
   3   0   2       98.90       93.56      3.42 o
   4   0   2      455.94      480.97      7.53 o
   5   0   2     6648.37     7493.89     69.23 o
   6   0   2        0.01       -2.67      3.37 <
   7   0   2      907.85      887.71     12.91 o
   8   0   2        8.96        3.98      4.54 <
   9   0   2       39.42       49.04      5.51 o
  10   0   2      146.29      137.20     10.02 o
  11   0   2       11.13        6.44      6.81 <
  12   0   2        9.94       12.56     11.92 <
  13   0   2        8.52      -14.78     10.26 <
  14   0   2       35.20       21.89     14.70 <
  15   0   2      471.03      558.76     27.36 o
   0   1   2     7078.77     5014.80     57.51 o
   1   1   2     4467.23     4178.07     27.69 o
   2   1   2     3863.51     3967.03     21.55 o
   3   1   2     1171.06     1234.11      8.89 o
   4   1   2      953.38      947.27      7.78 o
   5   1   2     1510.14     1528.10     13.40 o
   6   1   2      251.78      254.12      4.43 o
   7   1   2       34.37       42.42      2.99 o
   8   1   2      303.14      297.35      5.34 o
   9   1   2       71.78       71.23      3.98 o
  10   1   2      148.43      148.45      5.48 o
  11   1   2        6.73       -0.69      6.20 <
  12   1   2       44.81       43.32      8.44 o
  13   1   2      101.24      107.97     10.71 o
  14   1   2       27.96       15.31     12.82 <
   0   2   2      637.74      623.23      6.95 o
   1   2   2     2042.31     2058.26     14.60 o
   2   2   2     1828.63     1840.93     14.37 o
   3   2   2      290.38      277.01      4.01 o
   4   2   2      615.19      597.87      6.50 o
   5   2   2      565.07      594.82      6.02 o
   6   2   2      161.69      167.37      3.42 o
   7   2   2      254.87      244.88      4.75 o
   8   2   2      207.60      188.25      4.16 o
   9   2   2      215.99      210.21      5.32 o
  10   2   2      195.92      198.27      5.42 o
  11   2   2      103.75      122.55      5.15 o
  12   2   2       17.23       17.35      4.38 o
  13   2   2       72.19       70.68      5.19 o
  14   2   2       17.83       23.99      8.38 <
   0   3   2     3074.37     3074.28     27.14 o
   1   3   2     2286.64     2343.40     17.41 o
   2   3   2     1823.23     1805.65     14.22 o
   3   3   2     1127.05     1170.98     11.74 o
   4   3   2      398.67      396.88      6.80 o
   5   3   2       58.76       56.95      3.15 o
   6   3   2       18.43       16.64      3.07 o
   7   3   2     1045.97     1038.65     11.97 o
   8   3   2     1262.18     1232.99     17.03 o
   9   3   2       44.13       42.30      5.17 o
  10   3   2       12.35        1.45      4.75 <
  11   3   2       75.46       89.26      6.54 o
  12   3   2       52.31       41.45      6.67 o
  13   3   2       30.28       45.91      8.95 o
  14   3   2       47.78       69.40     15.96 o
   0   4   2      523.75      544.82      9.55 o
   1   4   2     1611.51     1830.97     17.26 o
   2   4   2      577.01      557.37      8.62 o
   3   4   2      501.53      515.75      9.04 o
   4   4   2      136.06      117.93      5.15 o
   5   4   2     1486.64     1469.52     17.34 o
   6   4   2      133.59      141.49      5.62 o
   7   4   2      124.76      118.39      5.60 o
   8   4   2       13.43       20.18      4.30 o
   9   4   2       38.23       41.32      4.85 o
  10   4   2       75.62       68.76      5.51 o
  11   4   2       83.11      105.28      6.28 o
  12   4   2       70.80       68.07      6.59 o
  13   4   2       24.47       38.84      8.75 o
  14   4   2        9.19       -5.84      8.91 <
   0   5   2      624.71      626.51     11.86 o
   1   5   2      718.33      723.93     10.50 o
   2   5   2       26.27       23.93      4.14 o
   3   5   2      288.89      288.10      7.89 o
   4   5   2       96.75       96.90      5.68 o
   5   5   2      145.26      132.38      6.04 o
   6   5   2      138.22      136.80      6.34 o
   7   5   2      258.00      267.91      8.15 o
   8   5   2      377.41      380.94     10.09 o
   9   5   2      126.43      109.68      6.28 o
  10   5   2       16.42       25.12      5.25 o
  11   5   2       20.38       26.74      5.61 o
  12   5   2        4.92        8.04      6.73 <
  13   5   2       68.15       83.91     11.59 o
   0   6   2       21.41       20.72      5.31 o
   1   6   2      574.44      592.96     11.06 o
   2   6   2      117.01      122.97      5.94 o
   3   6   2      220.12      212.69      7.68 o
   4   6   2       41.66       36.68      5.39 o
   5   6   2      109.39      121.77      6.79 o
   6   6   2       60.72       63.51      5.98 o
   7   6   2       25.13       15.59      5.29 <
   8   6   2       29.67       33.95      5.74 o
   9   6   2       14.43        9.25      5.49 <
  10   6   2       84.63      120.45      7.57 o
  11   6   2       71.32       78.07      8.71 o
  12   6   2       51.42       46.44      9.23 o
   0   7   2      555.42      562.90     18.70 o
   1   7   2      440.73      410.43     10.76 o
   2   7   2      194.07      191.11      8.02 o
   3   7   2      169.75      147.64      7.44 o
   4   7   2       61.62       58.01      6.20 o
   5   7   2       33.60       24.28      5.78 o
   6   7   2       23.95       17.51      5.90 <
   7   7   2       50.08       57.06      6.67 o
   8   7   2        3.80        8.16      6.10 <
   9   7   2        7.12        6.97      6.70 <
  10   7   2        2.09        9.55      7.47 <
  11   7   2        3.12       -5.13      7.82 <
   0   8   2        4.36        4.22     10.58 <
   1   8   2      218.72      190.07      9.80 o
   2   8   2       19.33       23.93      6.54 o
   3   8   2       19.54       17.37      6.12 <
   4   8   2      118.23      125.20      7.96 o
   5   8   2       86.04       82.58      7.39 o
   6   8   2       39.39       33.12      6.75 o
   7   8   2       22.77       21.59      7.15 o
   8   8   2       17.60       28.13      7.96 o
   9   8   2       45.24       55.79      9.07 o
  10   8   2       24.31       23.57      8.66 <
   0   9   2        3.91      -13.13     14.60 <
   1   9   2       69.85       65.79     11.33 o
   2   9   2       11.97       13.92      8.56 <
   3   9   2       94.92       92.16      8.54 o
   4   9   2       46.16       41.59      8.36 o
   5   9   2       39.49       36.56      8.22 o
   6   9   2       61.62       63.24      9.07 o
   7   9   2       73.98       84.07      9.90 o
   8   9   2        8.08        4.06      8.34 <
   1  10   2       52.40       54.47     19.51 <
   2  10   2      311.47      335.00     18.54 o
   3  10   2       69.52       71.38     10.48 o
   4  10   2       66.42       92.73     11.03 o
   5  10   2       28.58       32.78      9.01 o
   6  10   2       49.76       44.74      9.51 o
   1   0   3        1.60        0.40      1.64 <
   2   0   3      635.37      622.87      7.86 o
   3   0   3    11007.92    12503.35    130.63 o
   4   0   3      594.50      600.71      8.41 o
   5   0   3     1701.58     1896.36     19.71 o
   6   0   3        4.08        8.02      3.53 <
   7   0   3      132.27      134.07      5.29 o
   8   0   3      371.07      392.80      9.61 o
   9   0   3      193.37      195.67      8.43 o
  10   0   3        4.85        6.28      6.42 <
  11   0   3        0.13        4.52      6.91 <
  12   0   3        0.97       -4.38     11.57 <
  13   0   3        3.75        9.49     12.93 <
  14   0   3        1.23       -2.48     13.79 <
  15   0   3        0.08       22.56     15.01 <
   0   1   3     6792.73     7118.37     52.49 o
   1   1   3      902.29      864.10      5.30 o
   2   1   3     2190.18     2189.78     12.51 o
   3   1   3      194.13      191.59      3.20 o
   4   1   3      162.44      164.27      3.07 o
   5   1   3     2126.29     2185.59     18.85 o
   6   1   3      412.89      420.82      5.63 o
   7   1   3       71.42       68.93      3.19 o
   8   1   3       84.49       86.35      3.43 o
   9   1   3      312.51      292.92      6.03 o
  10   1   3       89.15      103.86      6.00 o
  11   1   3      333.53      313.56     11.26 o
  12   1   3      160.75      194.52     11.64 o
  13   1   3       48.96       51.46      9.72 o
  14   1   3      135.86      137.52     15.33 o
   0   2   3     1600.93     1626.20     14.36 o
   1   2   3     2742.98     2702.15     17.54 o
   2   2   3       58.43       63.58      2.57 o
   3   2   3     1219.54     1202.07      8.91 o
   4   2   3      568.88      602.15      6.51 o
   5   2   3       22.21       21.61      2.10 o
   6   2   3     1215.41     1248.71     10.21 o
   7   2   3      854.72      829.41      8.19 o
   8   2   3      523.58      501.20      6.72 o
   9   2   3      220.23      210.48      5.30 o
  10   2   3       58.98       61.26      4.12 o
  11   2   3       27.48       25.95      4.16 o
  12   2   3        4.67       -1.70      4.20 <
  13   2   3        4.68       -2.36      4.48 <
  14   2   3        0.70       -4.67      6.38 <
   0   3   3     3412.83     3551.59     32.54 o
   1   3   3     1329.24     1324.88     10.08 o
   2   3   3      814.96      849.03      8.30 o
   3   3   3     1766.82     1798.41     14.84 o
   4   3   3       82.62       82.42      3.54 o
   5   3   3      163.33      173.66      4.20 o
   6   3   3      961.33      965.19     10.13 o
   7   3   3      806.69      801.93     10.36 o
   8   3   3        7.84       13.87      4.64 <
   9   3   3       41.65       39.49      5.17 o
  10   3   3      153.64      160.29      7.31 o
  11   3   3        1.54        5.43      5.65 <
  12   3   3       47.20       48.03      6.85 o
  13   3   3       16.15       24.40      9.29 <
  14   3   3       30.71       29.04     14.44 <
   0   4   3       37.89       33.33      3.64 o
   1   4   3      244.85      264.27      5.40 o
   2   4   3      556.22      538.74      8.17 o
   3   4   3      809.40      840.84     10.35 o
   4   4   3      990.77      991.91     13.14 o
   5   4   3      543.57      545.57      9.96 o
   6   4   3     1099.37     1070.87     14.55 o
   7   4   3      290.00      287.38      7.64 o
   8   4   3       76.10       68.85      5.05 o
   9   4   3       13.25       13.23      4.48 <
  10   4   3       19.75       18.88      4.75 o
  11   4   3       39.29       38.42      5.29 o
  12   4   3       59.85       56.72      6.38 o
  13   4   3       16.02       -0.73      7.67 <
  14   4   3       68.60       67.10     11.05 o
   0   5   3       27.81       29.77      5.17 o
   1   5   3      992.58      965.88     12.31 o
   2   5   3       44.18       35.85      4.30 o
   3   5   3       84.98       72.31      4.85 o
   4   5   3      128.10      127.69      5.80 o
   5   5   3      254.52      250.22      7.42 o
   6   5   3      108.65       90.94      5.74 o
   7   5   3       90.67       94.95      5.90 o
   8   5   3      317.44      302.62      8.86 o
   9   5   3      287.84      277.60      8.87 o
  10   5   3        6.62        4.89      5.17 <
  11   5   3       43.72       48.13      6.24 o
  12   5   3       14.77       37.46      7.74 o
  13   5   3        4.62       -4.54      9.13 <
   0   6   3       44.53       46.82      6.20 o
   1   6   3      399.73      379.16      9.14 o
   2   6   3       73.48       84.10      5.52 o
   3   6   3      122.70      102.89      6.22 o
   4   6   3      158.67      149.70      6.97 o
   5   6   3       25.22       31.14      5.37 o
   6   6   3      371.39      334.42      9.32 o
   7   6   3       36.56       39.63      5.66 o
   8   6   3       43.16       42.88      5.90 o
   9   6   3        9.08       12.54      5.67 <
  10   6   3      101.02      128.50      7.76 o
  11   6   3        1.40        0.85      7.13 <
  12   6   3      103.78      116.76     10.93 o
   0   7   3       21.39       33.43      8.56 o
   1   7   3      300.16      258.77      8.65 o
   2   7   3       65.60       78.56      5.96 o
   3   7   3       86.79       84.18      6.51 o
   4   7   3       42.15       33.43      5.84 o
   5   7   3      198.41      207.69      8.57 o
   6   7   3       49.92       57.36      6.54 o
   7   7   3       74.46       74.07      6.99 o
   8   7   3       61.05       69.02      7.19 o
   9   7   3        1.48        2.97      6.66 <
  10   7   3       88.16       86.88      9.33 o
  11   7   3       47.33       38.52      8.75 o
   0   8   3       14.23       37.22     11.67 o
   1   8   3        6.91        6.83      6.50 <
   2   8   3       49.44       44.46      6.95 o
   3   8   3       20.86       21.83      6.20 o
   4   8   3      283.07      288.66     10.29 o
   5   8   3       14.98       11.75      6.26 <
   6   8   3       82.22       88.82      7.66 o
   7   8   3       56.12       55.16      7.86 o
   8   8   3       35.85       38.05      8.24 o
   9   8   3      164.47      152.54     10.85 o
  10   8   3       36.99       27.02      8.85 o
   0   9   3      341.03      324.26     27.96 o
   1   9   3       43.87       37.20     10.64 o
   2   9   3       43.98       53.54      8.58 o
   3   9   3       11.36        8.46      7.65 <
   4   9   3       27.86       31.97      8.14 o
   5   9   3       75.88       94.90      9.49 o
   6   9   3      129.07      161.48     10.93 o
   7   9   3        6.00        0.06      8.10 <
   8   9   3       38.32       50.88      9.35 o
   1  10   3       34.69       36.92     18.12 <
   2  10   3      155.22      186.85     15.33 o
   3  10   3      110.92      135.97     11.92 o
   4  10   3       31.67       53.58     10.32 o
   5  10   3       10.89        8.85      9.57 <
   6  10   3       28.71       14.99     11.63 <
   0   0   4     9648.88    11773.58    150.76 o
   1   0   4     8724.98    10039.82    114.61 o
   2   0   4       64.78       65.27      3.56 o
   3   0   4      553.50      532.73      8.25 o
   4   0   4      872.29      922.21     12.01 o
   5   0   4       48.24       54.02      4.34 o
   6   0   4        1.45       10.28      3.53 <
   7   0   4       25.28       19.90      4.08 o
   8   0   4      192.71      189.78      5.84 o
   9   0   4      122.42      124.67      7.72 o
  10   0   4       26.79       18.97      8.10 <
  11   0   4        0.33        5.47      6.70 <
  12   0   4        0.10      -11.85     11.55 <
  13   0   4      144.56      178.64     17.15 o
  14   0   4       67.50       51.53     15.55 o
  15   0   4       79.17      101.26     17.11 o
   0   1   4      473.20      453.32      4.46 o
   1   1   4     5005.85     5177.83     26.12 o
   2   1   4      973.80      955.74      6.41 o
   3   1   4      323.20      320.17      4.05 o
   4   1   4      394.10      398.50      5.15 o
   5   1   4       46.84       39.47      2.55 o
   6   1   4       72.07       76.71      3.01 o
   7   1   4       84.40       90.11      3.37 o
   8   1   4      112.39      100.99      3.74 o
   9   1   4       81.33       84.32      4.32 o
  10   1   4      442.85      405.69      8.78 o
  11   1   4        3.62       -3.45      5.74 <
  12   1   4       35.57       43.97      7.61 o
  13   1   4      230.11      237.92     13.10 o
  14   1   4       30.20       33.08     11.37 <
   0   2   4      747.82      753.41      8.13 o
   1   2   4      280.36      285.56      4.13 o
   2   2   4      344.32      337.70      3.97 o
   3   2   4      251.89      255.67      3.85 o
   4   2   4     1238.71     1239.66     10.73 o
   5   2   4      982.03      993.86      7.70 o
   6   2   4      840.23      834.57      7.39 o
   7   2   4      802.33      799.48      8.29 o
   8   2   4      181.66      177.60      4.06 o
   9   2   4      412.20      378.40      6.82 o
  10   2   4       50.66       55.00      3.98 o
  11   2   4       63.55       66.19      4.57 o
  12   2   4       21.70       14.08      4.36 o
  13   2   4       30.95       35.14      4.91 o
  14   2   4       59.20       63.32      7.64 o
   0   3   4     2218.20     2302.33     22.21 o
   1   3   4      599.04      591.25      6.21 o
   2   3   4       34.63       38.56      2.65 o
   3   3   4      967.67      970.30      9.50 o
   4   3   4       42.24       42.60      2.85 o
   5   3   4       32.03       34.34      2.91 o
   6   3   4      147.22      146.95      4.28 o
   7   3   4       58.42       58.97      4.14 o
   8   3   4      249.06      226.96      7.58 o
   9   3   4       19.75       21.83      4.73 o
  10   3   4       28.99       25.06      5.23 o
  11   3   4       54.01       52.01      6.58 o
  12   3   4      133.76      154.68      9.46 o
  13   3   4        8.02       16.06      9.03 <
  14   3   4       32.67       23.77     14.02 <
   0   4   4      572.09      619.85     10.12 o
   1   4   4      303.54      294.22      5.81 o
   2   4   4       78.43       81.55      3.92 o
   3   4   4      136.58      135.80      4.59 o
   4   4   4      213.29      217.70      6.27 o
   5   4   4      353.04      342.33      8.44 o
   6   4   4       70.76       71.92      5.01 o
   7   4   4      301.03      294.09      7.97 o
   8   4   4       76.11       73.21      5.13 o
   9   4   4       47.52       44.03      4.93 o
  10   4   4        1.10        1.96      4.54 <
  11   4   4       30.93       33.77      5.66 o
  12   4   4       37.45       31.73      6.38 o
  13   4   4       16.85       24.17      8.20 <
  14   4   4        3.02       -7.13     12.06 <
   0   5   4      199.74      201.22      7.60 o
   1   5   4      177.05      169.88      5.74 o
   2   5   4      372.73      386.38      8.68 o
   3   5   4      286.41      280.36      7.14 o
   4   5   4      136.48      136.24      5.94 o
   5   5   4      162.45      160.20      6.37 o
   6   5   4      226.77      206.79      7.20 o
   7   5   4       99.08      103.30      6.06 o
   8   5   4        0.77        6.18      4.81 <
   9   5   4       54.44       43.37      5.66 o
  10   5   4      129.80      141.81      7.46 o
  11   5   4       75.00       94.15      7.60 o
  12   5   4       14.44       24.76      7.59 o
  13   5   4       59.96       49.10     10.68 o
   0   6   4       49.58       51.39      6.77 o
   1   6   4      371.24      395.00     10.03 o
   2   6   4      342.44      324.35      8.56 o
   3   6   4      634.63      622.06     11.34 o
   4   6   4      143.19      146.88      6.95 o
   5   6   4       70.94       78.03      6.16 o
   6   6   4       34.92       40.27      5.49 o
   7   6   4      180.34      177.91      7.62 o
   8   6   4       18.44       29.30      5.66 o
   9   6   4       46.31       52.96      6.34 o
  10   6   4       47.22       47.87      6.50 o
  11   6   4        2.09      -13.11      6.83 <
  12   6   4        4.58        4.58      8.40 <
   0   7   4      242.59      248.06     13.08 o
   1   7   4      809.03      763.79     14.95 o
   2   7   4      230.78      206.01      8.08 o
   3   7   4       31.08       30.20      5.66 o
   4   7   4      143.03      138.75      7.54 o
   5   7   4       34.97       33.97      6.02 o
   6   7   4       41.89       40.62      6.32 o
   7   7   4       37.90       34.80      6.34 o
   8   7   4       67.26       75.97      7.33 o
   9   7   4       19.59       29.79      7.27 o
  10   7   4       45.09       50.47      8.52 o
  11   7   4        2.37       -6.06      7.84 <
   0   8   4       10.15       -7.51     10.46 <
   1   8   4       36.69       28.80      6.97 o
   2   8   4       71.66       66.44      7.23 o
   3   8   4       73.45       90.68      7.72 o
   4   8   4       12.99       -1.74      5.78 <
   5   8   4      108.82      107.86      7.92 o
   6   8   4      332.18      340.70     11.36 o
   7   8   4       61.51       54.27      7.96 o
   8   8   4       96.36       98.05      9.60 o
   9   8   4        6.03       19.81      8.34 <
  10   8   4       24.38       47.66      9.19 o
   0   9   4       10.64       11.59     16.02 <
   1   9   4       45.78       52.25     10.68 o
   2   9   4       19.93        7.31      7.63 <
   3   9   4      128.18      138.63     10.30 o
   4   9   4       10.69       -4.89      8.06 <
   5   9   4        8.41       14.24      7.94 <
   6   9   4       74.51       71.93      9.55 o
   7   9   4        0.57        9.27      8.36 <
   8   9   4       43.99       49.83      9.49 o
   0  10   4        3.66       43.50     18.18 <
   1  10   4        4.57       28.33     17.53 <
   2  10   4       95.31      110.76     13.64 o
   3  10   4       92.35       93.99     11.13 o
   4  10   4      134.51      162.55     12.67 o
   5  10   4        6.76      -12.12      8.99 <
   1   0   5     4675.35     4613.50     48.94 o
   2   0   5     4240.12     4385.05     43.26 o
   3   0   5       17.59       11.65      3.21 o
   4   0   5      452.84      454.11      7.93 o
   5   0   5      188.94      199.74      5.44 o
   6   0   5       12.21       10.38      3.74 <
   7   0   5        6.87        4.40      4.08 <
   8   0   5      138.24      144.97      5.96 o
   9   0   5       31.46       20.84      7.76 <
  10   0   5       33.48       54.63      8.81 o
  11   0   5       64.86       62.30      9.49 o
  12   0   5       85.16      104.42     10.61 o
  13   0   5      471.33      580.11     26.31 o
  14   0   5       43.04       43.22     13.09 o
   0   1   5     2903.23     2841.52     20.76 o
   1   1   5     4676.85     4700.58     24.32 o
   2   1   5      389.52      365.46      3.63 o
   3   1   5      547.02      540.71      5.26 o
   4   1   5     1340.19     1352.26     11.28 o
   5   1   5     1086.54     1128.13      9.87 o
   6   1   5       58.10       60.30      2.95 o
   7   1   5      386.11      416.87      6.15 o
   8   1   5      232.66      221.27      4.55 o
   9   1   5      152.74      146.63      4.67 o
  10   1   5       58.98       58.21      5.21 o
  11   1   5        0.20        2.56      5.86 <
  12   1   5       89.90       80.01      8.28 o
  13   1   5       20.05       16.32     10.70 <
  14   1   5      117.62      149.90     14.16 o
   0   2   5     1506.23     1536.05     14.41 o
   1   2   5      899.47      872.02      7.65 o
   2   2   5      350.29      343.83      3.91 o
   3   2   5      431.66      468.02      4.82 o
   4   2   5       18.20       20.58      2.73 o
   5   2   5       89.05       94.83      2.53 o
   6   2   5      574.29      589.71      6.30 o
   7   2   5       80.26       86.91      3.43 o
   8   2   5       99.68       92.55      3.70 o
   9   2   5       82.32       77.45      4.00 o
  10   2   5       11.10        7.74      3.66 <
  11   2   5        2.71        3.66      3.86 <
  12   2   5       95.21       99.21      5.39 o
  13   2   5      236.86      245.74      7.74 o
  14   2   5       38.77       27.71      8.12 o
   0   3   5      590.17      617.38      8.71 o
   1   3   5      620.23      614.30      6.76 o
   2   3   5       45.08       44.42      2.67 o
   3   3   5      458.86      451.51      6.54 o
   4   3   5      129.02      128.53      3.48 o
   5   3   5      247.24      246.91      5.10 o
   6   3   5      318.08      297.16      6.19 o
   7   3   5       59.47       63.05      4.28 o
   8   3   5       44.87       50.72      5.17 o
   9   3   5       78.71       74.06      5.66 o
  10   3   5        1.29       -6.26      4.71 <
  11   3   5      113.22      125.46      7.94 o
  12   3   5       48.00       61.06      7.84 o
  13   3   5       93.88       93.67     13.43 o
  14   3   5       27.84       13.15     13.85 <
   0   4   5       71.35       74.07      4.40 o
   1   4   5       53.10       58.18      3.54 o
   2   4   5      813.95      834.05     10.15 o
   3   4   5      670.22      674.89      9.25 o
   4   4   5        0.54       -2.93      3.41 <
   5   4   5      290.08      284.07      7.48 o
   6   4   5      122.12      122.43      5.68 o
   7   4   5      636.02      619.83     11.36 o
   8   4   5      437.87      440.90     10.17 o
   9   4   5       38.50       31.69      4.99 o
  10   4   5       28.33       37.69      5.43 o
  11   4   5       26.85       19.75      5.84 o
  12   4   5       38.63       43.14      6.93 o
  13   4   5        1.05      -14.20      8.28 <
   0   5   5       21.33       21.25      5.01 o
   1   5   5      382.13      391.22      8.58 o
   2   5   5       75.85       79.50      4.87 o
   3   5   5       76.76       68.22      4.63 o
   4   5   5       95.58       97.20      5.48 o
   5   5   5       73.52       80.58      5.43 o
   6   5   5       45.68       46.98      5.13 o
   7   5   5      629.29      583.98     11.62 o
   8   5   5        3.14       11.33      4.89 <
   9   5   5       79.19       64.48      6.00 o
  10   5   5      217.43      217.58      8.51 o
  11   5   5       77.80       95.12      8.14 o
  12   5   5       55.97       71.02      8.66 o
  13   5   5      141.00      133.62     11.31 o
   0   6   5       15.80       19.17      6.20 o
   1   6   5      460.29      455.41     10.50 o
   2   6   5      175.31      183.45      7.17 o
   3   6   5      134.49      133.67      6.16 o
   4   6   5      402.93      382.58     10.11 o
   5   6   5      493.65      459.26     10.66 o
   6   6   5      239.53      229.21      8.04 o
   7   6   5       21.51       22.86      5.29 o
   8   6   5      134.57      140.46      7.35 o
   9   6   5       95.35       85.09      6.81 o
  10   6   5       31.38       34.74      6.58 o
  11   6   5       20.44       16.00      7.72 <
  12   6   5       54.24       48.76      9.43 o
   0   7   5       22.64       10.46      8.38 <
   1   7   5       41.85       33.37      5.98 o
   2   7   5       60.08       59.95      6.48 o
   3   7   5       60.92       42.94      5.51 o
   4   7   5      157.13      126.15      7.31 o
   5   7   5       90.71      105.83      7.19 o
   6   7   5       77.57       73.81      6.87 o
   7   7   5       61.66       69.28      7.01 o
   8   7   5      136.73      161.24      8.77 o
   9   7   5       37.24       42.15      7.47 o
  10   7   5      116.69      123.05      9.90 o
  11   7   5       11.73        7.49      9.15 <
   0   8   5        2.81       -6.38     10.36 <
   1   8   5       80.36       86.78      8.16 o
   2   8   5        7.19       11.47      6.18 <
   3   8   5       14.90        7.92      6.95 <
   4   8   5       60.04       52.15      7.31 o
   5   8   5       20.77       17.57      6.44 <
   6   8   5        2.49       10.89      6.38 <
   7   8   5      158.27      168.38      9.80 o
   8   8   5       48.91       68.43      9.17 o
   9   8   5        3.47       -2.24      7.94 <
  10   8   5       25.66       22.30      8.68 <
   0   9   5        6.60       12.58     15.35 <
   1   9   5       45.96       52.82     10.64 o
   2   9   5       20.82       11.47      8.34 <
   3   9   5       10.49        7.78      7.65 <
   4   9   5       37.09       50.39      9.45 o
   5   9   5       60.65       74.88     10.12 o
   6   9   5       70.30       67.28     10.22 o
   7   9   5       37.27       52.94     10.02 o
   8   9   5        8.47       11.77      9.45 <
   0  10   5      120.28      149.98     23.82 o
   1  10   5       55.63       71.48     20.52 o
   2  10   5       74.51       81.24     15.71 o
   3  10   5        7.91       13.11     10.28 <
   4  10   5       50.81       59.28     10.62 o
   5  10   5       45.66       38.62     10.32 o
   0   0   6     3459.45     3591.62     47.32 o
   1   0   6      299.61      274.05      5.37 o
   2   0   6     1187.26     1166.17     14.66 o
   3   0   6        0.39       -2.67      2.87 <
   4   0   6      731.11      729.49     10.22 o
   5   0   6      667.50      738.47     10.31 o
   6   0   6        3.76        2.20      3.62 <
   7   0   6       29.43       29.55      4.32 o
   8   0   6       13.75        4.38      4.44 <
   9   0   6       23.62        8.44      6.54 <
  10   0   6       56.39       52.72      8.73 o
  11   0   6        4.04       -0.52     10.84 <
  12   0   6      137.74      147.41     11.82 o
  13   0   6        2.96      -17.87     12.74 <
  14   0   6       80.38      107.42     16.52 o
   0   1   6     3554.96     3604.80     27.19 o
   1   1   6      470.19      456.70      3.88 o
   2   1   6      376.44      378.57      3.93 o
   3   1   6      199.88      191.13      3.30 o
   4   1   6      447.15      445.83      5.98 o
   5   1   6       40.94       32.87      2.44 o
   6   1   6       14.70        9.27      2.61 o
   7   1   6      641.67      632.57      7.31 o
   8   1   6     1295.96     1306.72     11.52 o
   9   1   6      105.02      108.92      4.65 o
  10   1   6       77.18       62.82      5.13 o
  11   1   6       66.87       46.38      7.68 o
  12   1   6       71.10       81.28      8.38 o
  13   1   6       37.84       41.67     11.49 o
  14   1   6      145.34      172.68     16.38 o
   0   2   6      206.06      206.58      4.25 o
   1   2   6     1801.10     1938.65     11.63 o
   2   2   6     2008.57     2051.43     12.89 o
   3   2   6      153.14      149.59      2.95 o
   4   2   6      232.77      236.50      4.77 o
   5   2   6       16.05       11.69      2.10 o
   6   2   6       12.68       16.96      2.48 o
   7   2   6       84.82       84.15      3.27 o
   8   2   6      354.49      355.81      6.01 o
   9   2   6      124.37      124.00      4.49 o
  10   2   6      134.03      138.08      5.13 o
  11   2   6      110.02      111.86      5.33 o
  12   2   6      215.40      248.08      6.65 o
  13   2   6      140.02      158.33      6.73 o
  14   2   6       26.26       25.73      9.73 <
   0   3   6      480.56      500.39      7.52 o
   1   3   6       59.22       55.60      2.69 o
   2   3   6       18.68       16.78      2.59 o
   3   3   6     1645.90     1715.21     14.18 o
   4   3   6      207.50      202.49      3.90 o
   5   3   6      143.89      130.65      3.98 o
   6   3   6      365.40      381.87      6.92 o
   7   3   6      378.38      383.79      8.07 o
   8   3   6      186.29      178.31      7.01 o
   9   3   6        8.07        9.07      4.67 <
  10   3   6      155.67      165.95      8.22 o
  11   3   6       34.22       28.28      6.87 o
  12   3   6       47.36       30.05      7.27 o
  13   3   6       81.80       84.62     12.20 o
  14   3   6       11.70       -2.02     13.29 <
   0   4   6      206.81      190.81      5.74 o
   1   4   6      603.30      634.13      8.31 o
   2   4   6     1545.00     1648.31     16.19 o
   3   4   6      406.20      411.36      7.13 o
   4   4   6       42.55       53.02      3.84 o
   5   4   6       10.36        3.41      3.92 <
   6   4   6      235.15      224.56      6.89 o
   7   4   6       20.96       19.27      4.46 o
   8   4   6      729.56      727.16     12.51 o
   9   4   6       38.00       31.97      5.07 o
  10   4   6       73.88       53.63      5.72 o
  11   4   6       26.43       34.68      6.14 o
  12   4   6       84.09       95.30      8.08 o
  13   4   6       37.86       39.53      8.50 o
   0   5   6      575.59      608.41     13.59 o
   1   5   6      536.26      500.29      9.42 o
   2   5   6     1162.35     1133.52     16.56 o
   3   5   6      162.65      165.69      5.80 o
   4   5   6       27.74       27.15      4.24 o
   5   5   6      165.45      147.75      6.31 o
   6   5   6      117.25      124.24      6.22 o
   7   5   6      148.94      129.64      6.55 o
   8   5   6      576.56      547.38     11.68 o
   9   5   6       45.32       44.38      5.70 o
  10   5   6       44.33       32.09      5.82 o
  11   5   6       93.23       95.49      8.16 o
  12   5   6       18.74       22.62      7.67 <
  13   5   6       53.47       46.82      9.55 o
   0   6   6       92.62      105.18      7.72 o
   1   6   6      171.86      166.43      6.85 o
   2   6   6      685.74      670.83     13.27 o
   3   6   6      389.08      386.83      9.97 o
   4   6   6       23.24       20.18      4.85 o
   5   6   6       59.74       49.75      5.45 o
   6   6   6      139.30      121.76      6.67 o
   7   6   6       12.30       15.19      5.25 <
   8   6   6       17.00       15.49      5.43 <
   9   6   6       60.09       70.05      6.63 o
  10   6   6      116.58      124.85      8.20 o
  11   6   6       83.94      104.21      9.45 o
  12   6   6       21.26       25.33      9.31 <
   0   7   6      175.19      166.48     11.88 o
   1   7   6       63.71       53.17      6.24 o
   2   7   6      116.47      106.45      7.27 o
   3   7   6        7.78       13.69      5.65 <
   4   7   6      154.18      145.00      8.20 o
   5   7   6       27.33       26.66      5.88 o
   6   7   6      116.67      113.11      7.54 o
   7   7   6      148.20      143.03      8.20 o
   8   7   6        5.02        4.52      5.76 <
   9   7   6       29.94       39.91      7.45 o
  10   7   6       75.71       66.96      8.95 o
  11   7   6       69.11       83.62     10.60 o
   0   8   6      105.56       98.26     13.74 o
   1   8   6       42.10       36.66      7.15 o
   2   8   6      122.99      135.44      8.49 o
   3   8   6        7.74        4.10      6.77 <
   4   8   6       48.41       48.82      7.80 o
   5   8   6       14.58       16.46      6.79 <
   6   8   6       77.52       88.15      8.26 o
   7   8   6        2.88        0.48      6.79 <
   8   8   6       21.45        6.91      7.88 <
   9   8   6      150.08      167.61     11.11 o
  10   8   6       86.78       76.15     15.70 o
   0   9   6        0.86        0.83     15.27 <
   1   9   6        8.57        5.92      9.41 <
   2   9   6        0.34       -4.28      7.07 <
   3   9   6       91.35       94.62      9.41 o
   4   9   6       17.98       18.38      8.54 <
   5   9   6       77.63       78.68     10.48 o
   6   9   6       36.06       52.69      9.78 o
   7   9   6        0.65        3.82      9.11 <
   8   9   6       14.66        9.19      9.67 <
   0  10   6        0.96       12.62     17.13 <
   1  10   6       22.64       37.00     13.13 <
   2  10   6       17.31       50.79     14.38 o
   3  10   6      100.41       72.98     11.80 o
   4  10   6       31.89       30.17      9.74 o
   5  10   6       35.91       37.55     10.22 o
   1   0   7     1449.93     1436.60     14.84 o
   2   0   7      415.08      434.98      8.24 o
   3   0   7     2841.30     2752.80     28.50 o
   4   0   7       13.61        9.63      3.49 <
   5   0   7        8.08        5.11      3.70 <
   6   0   7      107.98      101.14      4.73 o
   7   0   7        0.27       -0.97      4.00 <
   8   0   7       23.75       17.01      4.63 o
   9   0   7      481.57      453.05     13.68 o
  10   0   7       19.16       18.94      8.08 <
  11   0   7       97.48      107.82     13.90 o
  12   0   7        0.81      -11.09      8.44 <
  13   0   7       62.18       77.22     14.87 o
  14   0   7      116.25      133.21     16.97 o
   0   1   7      704.44      705.03      7.05 o
   1   1   7      774.58      727.98      5.24 o
   2   1   7      368.62      380.09      4.38 o
   3   1   7      475.23      490.59      5.01 o
   4   1   7       38.30       43.21      2.65 o
   5   1   7      565.56      577.71      6.79 o
   6   1   7      416.61      413.03      6.01 o
   7   1   7      744.97      757.14      8.70 o
   8   1   7      850.07      842.36     10.68 o
   9   1   7       54.08       45.11      3.86 o
  10   1   7       95.67       99.03      5.92 o
  11   1   7        3.04        5.47      6.77 <
  12   1   7        0.12      -14.58      8.02 <
  13   1   7      133.28      145.46     13.90 o
  14   1   7      125.27      128.00     15.52 o
   0   2   7      626.12      629.42      7.84 o
   1   2   7     1595.23     1612.30      9.97 o
   2   2   7     1624.81     1586.63     10.72 o
   3   2   7      573.33      583.91      5.98 o
   4   2   7      415.33      388.63      4.78 o
   5   2   7      375.54      384.64      4.98 o
   6   2   7      239.21      239.60      4.41 o
   7   2   7      194.77      189.44      4.14 o
   8   2   7      502.68      495.36      6.64 o
   9   2   7      114.33      114.96      4.20 o
  10   2   7       28.28       36.31      3.94 o
  11   2   7       21.51       15.41      4.16 o
  12   2   7       52.16       62.49      5.03 o
  13   2   7       13.52       11.73      4.71 <
  14   2   7       51.07       47.18      8.79 o
   0   3   7        0.09        0.67      2.79 <
   1   3   7       14.73       10.89      2.32 o
   2   3   7      258.56      265.39      5.30 o
   3   3   7      707.97      746.19      7.34 o
   4   3   7      439.33      461.50      6.03 o
   5   3   7       60.51       61.76      3.39 o
   6   3   7      418.38      398.39      7.37 o
   7   3   7      494.04      494.21      8.36 o
   8   3   7      407.80      385.90     10.40 o
   9   3   7        9.25        6.44      5.05 <
  10   3   7        2.49        4.48      5.96 <
  11   3   7       31.09       25.77      6.89 o
  12   3   7       51.90       55.32      8.77 o
  13   3   7       61.73       73.93     12.10 o
  14   3   7       25.75       -3.13     13.07 <
   0   4   7      256.13      265.18      7.38 o
   1   4   7      555.48      573.87      7.96 o
   2   4   7       24.55       32.18      3.43 o
   3   4   7       41.68       51.63      3.70 o
   4   4   7      361.19      370.14      7.10 o
   5   4   7       60.01       64.08      4.52 o
   6   4   7      218.06      215.71      6.37 o
   7   4   7      571.36      550.66     10.87 o
   8   4   7       82.46       76.44      5.58 o
   9   4   7      217.37      201.03      7.50 o
  10   4   7       43.45       52.05      6.22 o
  11   4   7        1.28        5.90      5.69 <
  12   4   7      181.72      198.24     11.40 o
  13   4   7      164.50      165.41     11.33 o
   0   5   7      157.33      166.56      7.82 o
   1   5   7       23.97       23.57      4.14 o
   2   5   7       22.92       19.65      4.44 o
   3   5   7       12.64        1.54      4.08 <
   4   5   7       28.47       28.26      4.52 o
   5   5   7     1050.44      954.96     13.98 o
   6   5   7      169.27      148.15      6.51 o
   7   5   7      415.25      396.40     10.07 o
   8   5   7      101.83      107.82      6.48 o
   9   5   7       61.95       60.46      6.00 o
  10   5   7       38.36       35.67      5.88 o
  11   5   7       26.53       36.37      7.17 o
  12   5   7        9.72       16.88      8.22 <
  13   5   7        1.72        4.00      8.58 <
   0   6   7       12.19       20.46      7.27 <
   1   6   7      225.75      244.31      7.44 o
   2   6   7      279.92      268.99      8.84 o
   3   6   7      123.70      125.09      6.53 o
   4   6   7       93.17       88.87      5.76 o
   5   6   7       80.03       85.15      6.02 o
   6   6   7       91.78       98.14      6.36 o
   7   6   7       59.02       60.64      6.02 o
   8   6   7       14.72        9.98      5.37 <
   9   6   7       16.47        8.74      5.55 <
  10   6   7      124.49      137.68      8.89 o
  11   6   7       58.94       67.58      8.79 o
  12   6   7       67.17       70.76     10.67 o
   0   7   7      139.88      128.61     11.03 o
   1   7   7       49.15       45.51      6.22 o
   2   7   7       60.54       70.98      6.61 o
   3   7   7      140.96      139.17      7.86 o
   4   7   7      176.45      171.38      8.67 o
   5   7   7      101.49      111.45      7.88 o
   6   7   7      127.73      126.01      8.28 o
   7   7   7       66.71       85.20      6.95 o
   8   7   7       48.28       48.39      6.58 o
   9   7   7      140.95      147.14      9.39 o
  10   7   7       69.60       83.60     10.30 o
  11   7   7       11.06       17.23      9.35 <
   0   8   7       16.01       39.34     11.86 o
   1   8   7       47.32       55.81      7.64 o
   2   8   7       20.74       13.09      6.30 <
   3   8   7       58.87       65.14      7.33 o
   4   8   7       19.47       15.17      7.21 <
   5   8   7       48.80       54.53      7.59 o
   6   8   7        0.41      -10.78      6.42 <
   7   8   7        6.93        2.75      7.59 <
   8   8   7       67.92       84.17     10.46 o
   9   8   7        5.05       22.21      9.37 <
   0   9   7        2.40       19.57     16.16 <
   1   9   7        5.06        0.10      9.37 <
   2   9   7       47.14       56.90      8.36 o
   3   9   7       49.39       50.94      8.56 o
   4   9   7       22.81       27.39      8.79 o
   5   9   7        1.02        9.92      8.64 <
   6   9   7       86.90      109.69     11.27 o
   7   9   7       19.84       25.16      9.43 <
   8   9   7       54.75       53.50     10.62 o
   0  10   7       53.17       39.89     18.52 <
   1  10   7      114.04      126.48     15.94 o
   2  10   7        8.17       29.69     13.94 <
   3  10   7       27.15       28.94     10.81 <
   4  10   7       80.19       83.95     10.93 o
   5  10   7       55.66       71.50     10.99 o
   0   0   8     3123.03     3239.01     43.70 o
   1   0   8       59.36       60.48      3.52 o
   2   0   8     3502.67     3590.73     39.46 o
   3   0   8      181.67      187.10      5.99 o
   4   0   8        8.23        6.02      3.55 <
   5   0   8      852.73      935.47     12.79 o
   6   0   8      131.74      131.61      4.73 o
   7   0   8      128.95      134.91      5.56 o
   8   0   8      870.96      838.72     12.77 o
   9   0   8      278.66      277.82      9.56 o
  10   0   8      811.75      770.28     20.70 o
  11   0   8       50.64       64.27     12.70 o
  12   0   8      200.24      264.19     14.13 o
  13   0   8        0.19        5.09     13.13 <
  14   0   8       70.01       89.89     16.06 o
   0   1   8      981.30     1028.13     10.69 o
   1   1   8     3558.04     3765.00     22.36 o
   2   1   8      209.75      217.22      3.54 o
   3   1   8      105.78       97.93      2.63 o
   4   1   8      532.37      538.52      6.06 o
   5   1   8      137.61      121.32      3.54 o
   6   1   8       86.80       69.12      3.43 o
   7   1   8      606.53      619.23      7.25 o
   8   1   8       14.09       17.27      3.64 o
   9   1   8      468.89      451.41      7.75 o
  10   1   8       47.08       34.96      5.76 o
  11   1   8       21.25       18.58      7.17 <
  12   1   8       24.65       15.01      9.15 <
  13   1   8       89.55      101.14     10.83 o
  14   1   8       37.95       45.06     11.78 o
   0   2   8     2618.85     2659.34     24.40 o
   1   2   8     1390.84     1415.05      9.47 o
   2   2   8      348.67      363.19      4.64 o
   3   2   8       20.80       17.84      2.04 o
   4   2   8      372.27      373.27      4.07 o
   5   2   8       64.91       65.11      2.71 o
   6   2   8      348.90      362.44      5.95 o
   7   2   8      498.47      499.21      7.10 o
   8   2   8      625.91      615.05      8.02 o
   9   2   8       80.43       67.65      4.30 o
  10   2   8        8.22       12.52      3.72 o
  11   2   8       71.99       73.81      4.77 o
  12   2   8       27.77       23.67      4.60 o
  13   2   8      198.28      196.24      6.83 o
  14   2   8       37.46       31.04     10.34 o
   0   3   8       99.07      100.54      4.35 o
   1   3   8       77.91       92.44      3.17 o
   2   3   8     1332.38     1420.22     13.04 o
   3   3   8      669.51      700.77      7.16 o
   4   3   8       22.95       20.76      2.55 o
   5   3   8      172.94      174.93      4.59 o
   6   3   8      551.73      555.29      8.99 o
   7   3   8      606.39      560.98     10.33 o
   8   3   8      388.14      384.89      9.73 o
   9   3   8        3.64       -2.73      5.01 <
  10   3   8       73.49       79.06      7.68 o
  11   3   8       53.27       67.71      7.70 o
  12   3   8      205.23      216.12     13.48 o
  13   3   8       40.57       42.43     11.31 o
  14   3   8        6.34       12.24     13.71 <
   0   4   8       15.53       16.10      4.75 o
   1   4   8       87.31       88.40      3.76 o
   2   4   8       85.89       92.92      4.20 o
   3   4   8      124.57      131.44      4.59 o
   4   4   8       46.12       48.98      3.82 o
   5   4   8      142.87      137.03      5.31 o
   6   4   8       43.82       40.32      5.05 o
   7   4   8      441.86      465.45     10.18 o
   8   4   8       34.18       40.90      5.03 o
   9   4   8        4.66        5.53      4.75 <
  10   4   8       82.30       87.61      7.01 o
  11   4   8       96.08      106.90      7.45 o
  12   4   8        1.50       -1.01      7.19 <
  13   4   8       43.44       56.33      9.05 o
   0   5   8       33.35       23.35      6.48 o
   1   5   8      455.27      428.04      8.84 o
   2   5   8     2000.47     1985.10     23.00 o
   3   5   8      105.92       95.81      5.27 o
   4   5   8      273.83      272.94      7.62 o
   5   5   8      184.46      165.46      7.01 o
   6   5   8       58.84       57.59      5.70 o
   7   5   8      247.01      226.10      7.68 o
   8   5   8       60.70       67.10      5.90 o
   9   5   8      146.18      140.72      7.23 o
  10   5   8      222.16      236.82      9.56 o
  11   5   8        7.97       -2.02      6.68 <
  12   5   8        3.17        3.51      8.12 <
  13   5   8      182.93      232.66     19.64 o
   0   6   8     2286.48     2236.77     36.97 o
   1   6   8      182.77      191.62      6.89 o
   2   6   8      168.56      139.93      7.05 o
   3   6   8       53.35       57.04      5.86 o
   4   6   8      204.21      202.15      7.26 o
   5   6   8      489.12      481.40     11.59 o
   6   6   8       85.89       89.75      6.63 o
   7   6   8       11.67       12.20      5.68 <
   8   6   8       56.86       51.87      6.54 o
   9   6   8        8.01        6.64      6.04 <
  10   6   8        6.33        8.76      7.37 <
  11   6   8       31.29       43.63      8.50 o
  12   6   8       17.97       21.61      9.39 <
   0   7   8      317.42      328.97     15.33 o
   1   7   8       44.65       48.64      6.69 o
   2   7   8      180.45      169.79      8.14 o
   3   7   8        4.63        4.58      5.55 <
   4   7   8       41.79       39.73      6.26 o
   5   7   8        4.98        3.66      6.04 <
   6   7   8       73.24       68.70      6.97 o
   7   7   8       36.37       37.26      6.62 o
   8   7   8      111.73      108.87      9.29 o
   9   7   8      116.70      138.58     10.30 o
  10   7   8        1.93        1.21      8.66 <
  11   7   8        1.61      -11.73      8.83 <
   0   8   8       66.89       80.60     12.97 o
   1   8   8       25.32       24.96      7.84 o
   2   8   8       98.88       90.95      7.68 o
   3   8   8      173.80      200.08      9.44 o
   4   8   8      160.11      147.31      9.66 o
   5   8   8       86.36       86.96      8.75 o
   6   8   8       34.99       28.62      7.78 o
   7   8   8       30.31       38.33      8.34 o
   8   8   8       49.26       50.70      9.90 o
   9   8   8      190.37      193.67     12.83 o
   0   9   8        6.34      -10.30     14.44 <
   1   9   8      104.14      121.91     12.59 o
   2   9   8       20.87       30.74      7.96 o
   3   9   8       50.49       42.56      9.31 o
   4   9   8       22.45       26.74      9.03 <
   5   9   8       42.45       29.95      9.27 o
   6   9   8       69.82       85.24     10.52 o
   7   9   8        9.63       14.60      9.35 <
   0  10   8       25.45      -12.52     16.36 <
   1  10   8       32.33       59.94     13.49 o
   2  10   8       21.40       44.29     14.44 o
   3  10   8       23.23       24.30     10.48 <
   4  10   8        5.93       17.05      9.49 <
   5  10   8       21.33       28.21     11.73 <
   1   0   9      175.12      180.14      4.73 o
   2   0   9     6290.82     6676.10     66.06 o
   3   0   9      119.03      117.16      5.11 o
   4   0   9      878.17      956.14     12.56 o
   5   0   9       34.83       37.39      4.24 o
   6   0   9      299.88      303.54      7.61 o
   7   0   9        3.25        1.19      4.16 <
   8   0   9       75.63       76.54      4.89 o
   9   0   9      259.25      254.45      8.96 o
  10   0   9       10.82        6.22      7.13 <
  11   0   9       98.19      106.97     13.80 o
  12   0   9        1.45       21.99     12.54 <
  13   0   9       14.39        8.79     10.26 <
  14   0   9      370.57      457.36     25.15 o
   0   1   9       30.56       32.14      2.75 o
   1   1   9     1992.82     2053.26     13.48 o
   2   1   9      129.03      134.67      2.71 o
   3   1   9      282.23      272.98      4.86 o
   4   1   9      101.18      119.05      3.09 o
   5   1   9       34.52       36.10      2.87 o
   6   1   9      474.21      456.62      6.74 o
   7   1   9      310.55      313.58      6.07 o
   8   1   9      305.15      312.65      7.38 o
   9   1   9      128.03      115.19      5.37 o
  10   1   9      223.50      217.26      8.53 o
  11   1   9       16.32       16.99      8.89 <
  12   1   9       48.41       67.78     10.40 o
  13   1   9        6.33      -12.76      8.87 <
  14   1   9      226.75      204.66     30.07 o
   0   2   9      543.70      559.12      8.15 o
   1   2   9      716.43      732.65      6.48 o
   2   2   9      380.16      390.42      5.33 o
   3   2   9      977.70     1029.18      7.62 o
   4   2   9      749.63      691.77      5.95 o
   5   2   9      329.33      336.72      4.98 o
   6   2   9        8.27        3.70      2.61 <
   7   2   9      636.74      614.40      7.66 o
   8   2   9      150.31      154.81      4.79 o
   9   2   9      190.11      188.35      5.52 o
  10   2   9       85.65       83.67      4.75 o
  11   2   9       85.23       87.71      5.27 o
  12   2   9       13.90        4.56      4.46 <
  13   2   9        8.22        6.02      4.62 <
  14   2   9      102.33       96.64     12.42 o
   0   3   9      696.11      723.94     11.28 o
   1   3   9      133.54      140.28      3.21 o
   2   3   9      206.02      225.86      4.53 o
   3   3   9       80.94       80.54      3.05 o
   4   3   9      275.46      261.56      4.79 o
   5   3   9       16.06       19.45      2.95 o
   6   3   9      434.44      411.65      7.30 o
   7   3   9      588.07      563.81     11.20 o
   8   3   9      233.50      223.58      7.66 o
   9   3   9       75.49       71.05      7.15 o
  10   3   9       83.99       76.68      7.68 o
  11   3   9        9.11        7.80      7.35 <
  12   3   9       63.81       69.63     10.28 o
  13   3   9       63.92       69.30     12.22 o
  14   3   9       11.36       -0.40     18.28 <
   0   4   9      252.22      272.88      8.60 o
   1   4   9      153.74      158.41      4.47 o
   2   4   9       94.17       92.66      4.22 o
   3   4   9       52.82       60.42      3.82 o
   4   4   9      186.80      186.47      5.28 o
   5   4   9       75.19       66.40      4.50 o
   6   4   9      140.81      140.07      5.54 o
   7   4   9      268.57      235.05      8.03 o
   8   4   9     1331.68     1333.94     18.89 o
   9   4   9       92.34      102.24      6.83 o
  10   4   9       47.27       33.45      6.02 o
  11   4   9       37.41       44.64      7.15 o
  12   4   9       96.59      100.88      9.68 o
  13   4   9      109.68      104.80     10.12 o
   0   5   9       55.86       46.04      6.89 o
   1   5   9      481.64      475.39      9.25 o
   2   5   9      112.81      117.37      5.82 o
   3   5   9      326.95      301.04      8.29 o
   4   5   9       84.10       79.76      5.29 o
   5   5   9      192.24      183.71      7.38 o
   6   5   9       35.81       18.48      5.09 o
   7   5   9        1.92        4.16      5.07 <
   8   5   9      180.24      171.66      8.04 o
   9   5   9       60.72       63.93      6.63 o
  10   5   9       14.22       22.56      6.12 o
  11   5   9       85.09       98.39      9.90 o
  12   5   9      103.97      119.33     10.61 o
   0   6   9       19.52       30.54      7.57 o
   1   6   9       81.37       77.33      5.74 o
   2   6   9      221.05      203.36      7.92 o
   3   6   9      332.66      318.44      9.22 o
   4   6   9      211.59      194.51      7.24 o
   5   6   9      360.97      326.45      9.87 o
   6   6   9      169.11      163.51      7.90 o
   7   6   9       41.72       44.01      6.24 o
   8   6   9        2.84        4.04      5.76 <
   9   6   9       69.88       90.74      7.59 o
  10   6   9       38.91       42.05      8.04 o
  11   6   9        7.12       -1.60      8.60 <
  12   6   9        6.96        3.55     12.93 <
   0   7   9      221.49      224.67     13.10 o
   1   7   9       20.78       20.60      6.32 o
   2   7   9       92.93       95.27      7.13 o
   3   7   9       39.55       47.12      6.40 o
   4   7   9        8.77        9.61      5.72 <
   5   7   9      132.62      112.17      7.92 o
   6   7   9      174.21      171.79      8.61 o
   7   7   9        8.86       12.88      6.26 <
   8   7   9       16.68       24.64      7.69 o
   9   7   9      186.57      214.30     11.52 o
  10   7   9       82.95       93.81     10.75 o
   0   8   9       18.33       18.34      9.59 <
   1   8   9        9.57        8.52      7.47 <
   2   8   9       49.20       62.55      7.25 o
   3   8   9       20.64       23.73      6.54 o
   4   8   9        3.88        1.07      6.93 <
   5   8   9      122.46      142.02      9.80 o
   6   8   9        1.84       11.57      8.04 <
   7   8   9       51.84       52.86      9.61 o
   8   8   9        5.67      -10.28      8.50 <
   9   8   9       19.17       20.14      9.53 <
   0   9   9       58.96       67.79     18.22 o
   1   9   9       10.28       11.75      8.72 <
   2   9   9       16.63       11.45      8.52 <
   3   9   9       93.19      117.53      9.55 o
   4   9   9       96.42      100.78     10.63 o
   5   9   9        7.23       -3.25      8.62 <
   6   9   9       13.16       11.92      9.23 <
   7   9   9        2.56       14.36      9.27 <
   0  10   9       10.40       -1.74     16.50 <
   1  10   9       19.36        9.39     11.86 <
   2  10   9       13.57       18.96     10.83 <
   3  10   9        4.38        6.18     12.10 <
   4  10   9        6.41       -6.91      9.03 <
   0   0  10      892.11      996.71     17.04 o
   1   0  10      166.94      166.69      4.31 o
   2   0  10      645.87      645.58      9.20 o
   3   0  10     1597.31     1690.26     20.99 o
   4   0  10        1.39        3.47      4.06 <
   5   0  10     1250.41     1306.34     16.32 o
   6   0  10       48.41       34.83      4.65 o
   7   0  10      496.80      481.78      9.74 o
   8   0  10        3.97       -5.07      6.04 <
   9   0  10      391.73      373.83     13.02 o
  10   0  10       31.06       24.18      9.31 <
  11   0  10        3.33      -25.95     10.56 <
  12   0  10      130.72      173.89     16.69 o
  13   0  10       28.84       19.11     10.58 <
  14   0  10        0.68       -5.61     13.79 <
   0   1  10     3083.35     3155.93     28.54 o
   1   1  10      159.49      166.65      3.15 o
   2   1  10       38.78       41.53      2.14 o
   3   1  10       55.43       51.42      2.73 o
   4   1  10      623.64      617.95      6.04 o
   5   1  10      276.27      280.12      5.00 o
   6   1  10       11.31        9.25      3.15 <
   7   1  10      146.41      142.03      4.41 o
   8   1  10      580.42      598.99      9.23 o
   9   1  10      376.97      369.92      8.92 o
  10   1  10       45.68       46.05      7.76 o
  11   1  10       14.73       22.78      9.15 <
  12   1  10       13.74       14.06      9.41 <
  13   1  10       97.76       98.28     10.54 o
  14   1  10       28.32       13.01     20.56 <
   0   2  10      912.41      972.22     11.63 o
   1   2  10     2551.48     2649.29     17.90 o
   2   2  10     1448.18     1539.92     11.82 o
   3   2  10       52.51       55.23      2.20 o
   4   2  10      155.13      166.66      3.07 o
   5   2  10      269.40      275.43      4.73 o
   6   2  10       52.82       55.57      3.19 o
   7   2  10      298.31      281.80      5.72 o
   8   2  10      770.29      739.64      9.86 o
   9   2  10       16.29       18.70      3.94 o
  10   2  10      182.87      186.35      5.80 o
  11   2  10        5.25        1.37      4.38 <
  12   2  10       23.97       19.87      4.75 o
  13   2  10        7.08       -4.06      4.87 <
  14   2  10        2.51       -1.55     13.53 <
   0   3  10      106.98      106.95      4.77 o
   1   3  10      183.31      202.39      3.80 o
   2   3  10      953.14     1001.46      9.10 o
   3   3  10      890.80      960.91      9.36 o
   4   3  10       10.00        5.74      2.52 <
   5   3  10      134.26      139.46      3.82 o
   6   3  10       98.92      101.65      4.02 o
   7   3  10      604.94      559.10     11.16 o
   8   3  10       11.82        7.78      4.69 <
   9   3  10       29.68       27.21      5.82 o
  10   3  10      111.03      123.09      8.46 o
  11   3  10      171.32      156.55     10.93 o
  12   3  10      102.08      117.43     12.85 o
  13   3  10      108.18       98.32     10.97 o
   0   4  10      181.43      185.59      7.01 o
   1   4  10       32.79       32.60      3.29 o
   2   4  10      322.50      316.81      6.94 o
   3   4  10      347.39      350.18      7.44 o
   4   4  10       70.12       67.86      4.06 o
   5   4  10        0.76        4.60      3.29 <
   6   4  10      187.41      180.70      6.51 o
   7   4  10     1300.16     1329.32     18.47 o
   8   4  10      236.02      226.23      8.31 o
   9   4  10       74.98       70.50      6.30 o
  10   4  10       22.67       24.30      5.96 o
  11   4  10       30.94       28.86      7.35 o
  12   4  10       36.65       34.72      8.26 o
  13   4  10       51.43       39.35      8.97 o
   0   5  10     1036.10     1003.02     20.60 o
   1   5  10      582.32      559.92      9.42 o
   2   5  10     1156.33     1097.15     15.35 o
   3   5  10       81.14       71.07      5.33 o
   4   5  10       51.70       48.07      4.89 o
   5   5  10       67.52       65.49      5.15 o
   6   5  10       30.57       38.50      5.43 o
   7   5  10      169.12      166.00      7.66 o
   8   5  10      131.46      143.85      7.70 o
   9   5  10       35.86       30.90      6.16 o
  10   5  10       76.81       79.32      7.21 o
  11   5  10       54.14       46.86      8.81 o
  12   5  10       77.81       80.92      9.82 o
   0   6  10      560.63      520.83     17.45 o
   1   6  10      201.96      197.79      7.28 o
   2   6  10      237.27      236.68      8.41 o
   3   6  10       76.03       72.97      5.92 o
   4   6  10       42.20       45.32      5.49 o
   5   6  10       86.82       89.35      6.57 o
   6   6  10       63.43       63.16      6.32 o
   7   6  10       40.95       37.69      6.14 o
   8   6  10       44.62       36.03      6.34 o
   9   6  10        4.95        6.38      6.89 <
  10   6  10      126.17      120.49      9.54 o
  11   6  10        2.80      -10.12      8.36 <
   0   7  10       10.76       11.98      8.50 <
   1   7  10       91.47       90.56      8.42 o
   2   7  10        4.16        7.90      5.72 <
   3   7  10       12.85        9.90      5.68 <
   4   7  10       45.61       46.64      6.44 o
   5   7  10      100.81      100.68      7.72 o
   6   7  10       43.41       51.89      6.77 o
   7   7  10       26.06       29.55      6.56 o
   8   7  10        1.47        4.04      7.11 <
   9   7  10       46.07       45.44      8.62 o
  10   7  10       46.18       54.07     10.00 o
   0   8  10       18.80       25.00      9.90 <
   1   8  10        4.31        2.63      7.73 <
   2   8  10       19.00       12.02      6.85 <
   3   8  10        2.88       17.69      6.62 <
   4   8  10        3.47       10.91      6.46 <
   5   8  10        0.91       -8.14      6.97 <
   6   8  10       48.23       54.70      9.03 o
   7   8  10        5.04        1.35      8.16 <
   8   8  10       23.37       25.23      9.17 <
   9   8  10      169.77      205.36     13.36 o
   0   9  10        8.57       -5.05     15.03 <
   1   9  10       81.80       72.13     10.30 o
   2   9  10       34.37       22.82      8.81 <
   3   9  10       43.46       63.36      8.60 o
   4   9  10      134.88      141.34     11.54 o
   5   9  10       38.52       42.74      9.74 o
   6   9  10       10.99       16.42      9.33 <
   7   9  10       12.50       18.40      9.29 <
   0  10  10        0.62       -6.10     15.87 <
   1  10  10       12.42       13.23     12.22 <
   2  10  10        8.18       12.12     10.76 <
   3  10  10       25.22       34.68     13.19 <
   4  10  10       96.19       99.55     12.65 o
   1   0  11      245.32      260.34      5.24 o
   2   0  11     1776.72     1875.45     19.61 o
   3   0  11        0.01       -2.81      4.06 <
   4   0  11      846.00      852.29     13.38 o
   5   0  11        0.35       -5.21      4.60 <
   6   0  11       85.06       84.98      5.23 o
   7   0  11      772.60      791.36     12.22 o
   8   0  11      459.94      457.03     13.45 o
   9   0  11        2.90       -0.75      6.64 <
  10   0  11       71.28       71.83     10.44 o
  11   0  11      104.12      122.52     14.67 o
  12   0  11       18.14      -12.26     12.60 <
  13   0  11      221.59      222.26     14.69 o
  14   0  11       16.84       31.71     15.09 <
   0   1  11       21.97       14.91      2.73 o
   1   1  11     2415.31     2582.10     18.55 o
   2   1  11      215.04      225.95      3.94 o
   3   1  11      663.05      678.89      7.26 o
   4   1  11      196.00      195.86      3.80 o
   5   1  11      143.61      136.81      3.70 o
   6   1  11      310.79      308.00      5.50 o
   7   1  11      329.55      344.97      6.92 o
   8   1  11      237.60      242.31      5.72 o
   9   1  11      206.11      200.50      7.64 o
  10   1  11       39.34       33.16     11.45 <
  11   1  11      122.59      105.36     10.87 o
  12   1  11       59.32       47.55      9.07 o
  13   1  11       98.11      102.03     10.52 o
  14   1  11       26.63       38.35     21.91 <
   0   2  11      162.38      172.04      4.00 o
   1   2  11       62.61       69.30      2.28 o
   2   2  11       85.82       96.38      2.36 o
   3   2  11      454.83      501.06      5.27 o
   4   2  11      575.13      586.32      5.81 o
   5   2  11      494.65      476.03      6.50 o
   6   2  11      393.09      379.63      5.69 o
   7   2  11      340.29      327.81      6.23 o
   8   2  11        9.26        6.75      3.61 <
   9   2  11      390.49      375.92      7.58 o
  10   2  11       53.75       57.42      4.93 o
  11   2  11       18.84       22.94      4.63 o
  12   2  11       11.23        7.86      4.75 <
  13   2  11       20.57       18.64      5.23 o
  14   2  11       90.66       50.10     15.49 o
   0   3  11      164.73      163.08      5.86 o
   1   3  11      526.14      503.85      6.36 o
   2   3  11       71.68       85.56      3.17 o
   3   3  11      247.10      258.12      5.10 o
   4   3  11      363.58      372.92      5.71 o
   5   3  11      389.99      383.36      5.99 o
   6   3  11      311.02      305.76      7.34 o
   7   3  11      150.03      152.89      6.63 o
   8   3  11      118.00       90.61      6.00 o
   9   3  11       24.96       23.85      5.37 o
  10   3  11      112.84      103.84      8.32 o
  11   3  11       26.78       17.01      7.15 <
  12   3  11       93.68       85.15     10.24 o
  13   3  11       77.68       68.25      8.99 o
   0   4  11       41.56       40.04      5.58 o
   1   4  11      134.27      132.29      4.32 o
   2   4  11      140.92      151.63      4.71 o
   3   4  11      270.98      259.20      6.47 o
   4   4  11       22.70       29.61      3.72 o
   5   4  11       17.95       25.29      3.64 o
   6   4  11      112.98      105.47      6.04 o
   7   4  11     1719.34     1655.36     21.28 o
   8   4  11      253.37      257.13      8.73 o
   9   4  11       60.89       64.27      6.28 o
  10   4  11       35.10       32.25      6.71 o
  11   4  11        4.60       -2.32      7.03 <
  12   4  11       20.83       21.43      8.22 <
  13   4  11       31.62       21.03      8.52 <
   0   5  11      194.39      193.33      9.70 o
   1   5  11      587.96      569.58      9.58 o
   2   5  11      299.07      275.01      7.87 o
   3   5  11      527.77      516.36     10.61 o
   4   5  11       94.27       92.57      5.76 o
   5   5  11      724.35      691.55     11.81 o
   6   5  11      484.35      455.40     10.99 o
   7   5  11       36.48       50.86      5.92 o
   8   5  11       65.49       58.36      6.34 o
   9   5  11        7.26        5.51      5.67 <
  10   5  11        7.87        0.91      7.37 <
  11   5  11      173.44      188.83     11.72 o
  12   5  11       12.83        6.62      8.34 <
   0   6  11       49.68       50.82      8.40 o
   1   6  11       95.58       86.14      6.93 o
   2   6  11      575.06      555.71     12.18 o
   3   6  11      611.19      576.44     11.86 o
   4   6  11      261.25      248.55      8.41 o
   5   6  11       40.49       32.96      5.59 o
   6   6  11      226.71      215.60      8.69 o
   7   6  11       74.32       77.59      6.89 o
   8   6  11      100.53       93.41      7.39 o
   9   6  11       57.20       50.27      7.80 o
  10   6  11        4.35       -0.22      8.00 <
  11   6  11       37.37       30.07      9.33 o
   0   7  11      584.24      560.55     19.35 o
   1   7  11       50.57       47.89      7.74 o
   2   7  11       35.04       21.21      5.92 o
   3   7  11       53.86       37.91      6.36 o
   4   7  11       87.61       80.70      7.09 o
   5   7  11      182.82      180.59      9.21 o
   6   7  11        3.33        6.12      6.36 <
   7   7  11       29.36       35.14      6.69 o
   8   7  11        7.65        5.65      7.27 <
   9   7  11      190.42      205.33     11.42 o
  10   7  11      182.13      222.70     13.23 o
   0   8  11       18.65       25.71      9.96 <
   1   8  11       13.85       19.61      8.22 <
   2   8  11       56.38       51.30      7.68 o
   3   8  11        9.76       24.23      6.73 o
   4   8  11       18.98       21.19      6.75 o
   5   8  11        4.75       16.66      7.45 <
   6   8  11        6.95       25.87      8.50 o
   7   8  11        8.96       15.55      8.66 <
   8   8  11      176.28      173.11     12.18 o
   9   8  11       19.15       24.94      9.63 <
   0   9  11       18.58       19.89     16.50 <
   1   9  11       85.53      100.64     11.03 o
   2   9  11       29.25       21.57      8.72 <
   3   9  11       47.34       57.54      9.31 o
   4   9  11        0.48       -1.86      8.44 <
   5   9  11       33.37       25.12      9.29 <
   6   9  11       14.86       16.38      9.17 <
   7   9  11       26.68       21.41      9.67 <
   0  10  11        8.85        5.15     16.88 <
   1  10  11       27.00       32.44     12.95 <
   2  10  11       24.21       24.16     11.03 <
   3  10  11       72.29       55.83     15.41 o
   0   0  12      124.30      106.22      7.34 o
   1   0  12     1481.82     1550.16     15.66 o
   2   0  12       12.98       10.32      3.49 <
   3   0  12      674.05      699.35     10.18 o
   4   0  12        0.24        2.22      4.40 <
   5   0  12      510.92      527.52     11.26 o
   6   0  12      483.29      460.54     11.17 o
   7   0  12      809.16      769.40     12.06 o
   8   0  12      256.12      252.85     10.21 o
   9   0  12      225.13      229.46     12.77 o
  10   0  12      234.01      208.84     12.95 o
  11   0  12       71.91       89.32     14.02 o
  12   0  12      264.54      315.91     19.91 o
  13   0  12       73.59       85.54     12.18 o
  14   0  12       95.60      194.06     26.85 o
   0   1  12     6851.62     7432.66     73.14 o
   1   1  12       14.13       12.28      2.02 o
   2   1  12      876.84      938.95      8.04 o
   3   1  12      411.76      423.52      5.55 o
   4   1  12      141.99      141.54      3.58 o
   5   1  12       15.54       11.92      2.87 o
   6   1  12      157.16      143.15      4.06 o
   7   1  12      371.62      360.54      6.88 o
   8   1  12        6.67        2.22      3.53 <
   9   1  12      313.58      316.22     10.33 o
  10   1  12       48.93       73.48     10.46 o
  11   1  12      109.21      109.60      9.98 o
  12   1  12        7.36       15.55      8.62 <
  13   1  12       57.49       68.92      9.09 o
  14   1  12       29.90       15.15     21.47 <
   0   2  12        9.93        8.54      2.77 o
   1   2  12     1599.43     1635.67     11.14 o
   2   2  12      395.67      390.92      4.35 o
   3   2  12      241.65      270.65      4.15 o
   4   2  12      338.35      339.81      4.69 o
   5   2  12      218.23      218.52      4.59 o
   6   2  12      527.38      532.20      6.78 o
   7   2  12      244.28      242.95      5.38 o
   8   2  12      482.03      474.39      8.03 o
   9   2  12       50.36       44.74      4.32 o
  10   2  12       51.52       56.31      4.95 o
  11   2  12       12.83       11.55      4.36 <
  12   2  12       21.89       17.43      4.77 o
  13   2  12       79.32       77.77      8.26 o
   0   3  12       99.36       90.59      4.53 o
   1   3  12      194.07      211.88      4.69 o
   2   3  12      837.86      805.90      8.74 o
   3   3  12      108.21      104.39      3.70 o
   4   3  12      129.45      129.43      3.94 o
   5   3  12      410.67      417.90      6.52 o
   6   3  12      327.95      316.12      7.52 o
   7   3  12      177.93      159.73      6.71 o
   8   3  12      943.62      903.97     15.50 o
   9   3  12      299.74      307.45      9.36 o
  10   3  12       11.55        0.00      5.76 <
  11   3  12        8.29       -9.33      6.08 <
  12   3  12      233.88      212.96     11.32 o
  13   3  12       26.75       16.14      8.00 <
   0   4  12       38.01       44.34      5.64 o
   1   4  12      242.17      246.88      6.41 o
   2   4  12      236.88      225.84      5.56 o
   3   4  12      395.47      410.18      7.95 o
   4   4  12      117.40      114.83      4.51 o
   5   4  12       24.51       22.90      3.66 o
   6   4  12       74.58       75.79      5.74 o
   7   4  12      154.36      152.84      7.09 o
   8   4  12      192.97      180.98      7.80 o
   9   4  12       53.50       56.72      6.22 o
  10   4  12       25.13       28.28      6.56 o
  11   4  12       57.53       48.68      8.32 o
  12   4  12       73.26       71.18      9.33 o
  13   4  12       65.78       59.18     10.30 o
   0   5  12      261.27      263.68     12.05 o
   1   5  12      445.05      407.10     10.34 o
   2   5  12      672.61      661.12     11.73 o
   3   5  12       72.95       68.02      5.35 o
   4   5  12       43.52       38.05      5.03 o
   5   5  12       84.94       80.62      5.76 o
   6   5  12       76.73       89.15      6.40 o
   7   5  12       47.83       51.18      5.98 o
   8   5  12      104.35       96.10      6.97 o
   9   5  12       19.51       13.98      5.92 <
  10   5  12       44.22       37.97      8.40 o
  11   5  12       21.18       23.00      8.36 <
  12   5  12      122.89      103.64     10.48 o
   0   6  12     1019.62      928.80     23.13 o
   1   6  12      213.16      197.91      8.57 o
   2   6  12       30.10       31.81      5.17 o
   3   6  12        2.84       10.40      4.93 <
   4   6  12       88.46       84.77      6.20 o
   5   6  12      160.54      163.91      7.60 o
   6   6  12       64.30       64.21      6.89 o
   7   6  12       78.55       70.80      6.85 o
   8   6  12       28.26       35.14      6.52 o
   9   6  12       86.14       94.62      8.79 o
  10   6  12       58.58       59.50      9.15 o
  11   6  12       13.76        1.31      8.85 <
   0   7  12       33.28       29.59      9.17 o
   1   7  12      138.21      138.18      9.37 o
   2   7  12       23.59       28.30      6.02 o
   3   7  12       10.60       22.01      6.06 o
   4   7  12      121.51      126.83      7.47 o
   5   7  12       95.13       89.59      7.03 o
   6   7  12       14.36       13.51      6.62 <
   7   7  12       12.44       22.56      7.45 o
   8   7  12       13.23       18.76      7.61 <
   9   7  12      107.40      101.69     10.46 o
  10   7  12      121.00      129.84     11.47 o
   0   8  12        0.03       10.18     11.47 <
   1   8  12       13.03        0.65      7.94 <
   2   8  12       11.41       14.54      7.88 <
   3   8  12       53.24       62.92      7.43 o
   4   8  12       92.48      109.31      8.30 o
   5   8  12       90.87       78.12      8.89 o
   6   8  12      137.99      148.21     11.07 o
   7   8  12       39.43       33.73      8.95 o
   8   8  12       70.17       79.68     10.58 o
   0   9  12       44.81       53.48     18.38 <
   1   9  12       28.10       30.86      9.43 o
   2   9  12      114.68      131.63     11.90 o
   3   9  12       22.25       24.94      9.80 <
   4   9  12        8.98       12.50      8.70 <
   5   9  12       63.67       57.10      9.92 o
   6   9  12       25.72       11.33      9.31 <
   0  10  12      125.31      137.27     23.07 o
   1  10  12        1.57        1.78     11.89 <
   2  10  12       13.71        4.85     10.50 <
   3  10  12        6.44      -14.84     19.89 <
   1   0  13      609.71      625.12      8.52 o
   2   0  13        8.26        7.59      3.68 <
   3   0  13      134.39      128.99      5.07 o
   4   0  13        3.00       -0.85      4.36 <
   5   0  13       26.88       24.52      5.13 o
   6   0  13       58.37       50.28      5.86 o
   7   0  13      679.92      684.49     16.99 o
   8   0  13      427.51      455.43     16.73 o
   9   0  13        1.09        5.63      8.58 <
  10   0  13       47.27       43.06     10.18 o
  11   0  13      559.07      603.58     20.94 o
  12   0  13       85.35       93.49     15.43 o
  13   0  13      180.96      206.11     14.79 o
   0   1  13      154.21      160.59      4.53 o
   1   1  13     2098.96     2097.93     14.40 o
   2   1  13       22.75       20.36      2.38 o
   3   1  13      361.44      365.61      5.18 o
   4   1  13      293.97      305.41      5.50 o
   5   1  13       26.59       25.85      3.33 o
   6   1  13      642.44      644.47      7.76 o
   7   1  13       10.25        0.59      3.59 <
   8   1  13      526.35      527.53      8.24 o
   9   1  13      219.09      215.85      8.17 o
  10   1  13      177.32      174.87     10.79 o
  11   1  13       27.51       21.39      7.80 <
  12   1  13       39.06       40.98      8.44 o
  13   1  13       68.56       63.89      9.05 o
   0   2  13       52.55       47.55      3.45 o
   1   2  13      268.36      267.95      3.90 o
   2   2  13      344.34      341.96      4.25 o
   3   2  13      539.28      556.17      5.83 o
   4   2  13       20.49       15.27      2.28 o
   5   2  13      148.82      153.89      3.82 o
   6   2  13      973.48      946.66      9.51 o
   7   2  13      235.88      245.72      6.00 o
   8   2  13      212.37      208.84      5.50 o
   9   2  13      122.16      114.07      5.13 o
  10   2  13       30.11       22.92      4.44 o
  11   2  13       66.61       60.52      4.97 o
  12   2  13        1.48        2.95      4.69 <
  13   2  13       35.20       39.71      7.53 o
   0   3  13      344.77      356.75      8.15 o
   1   3  13       55.84       54.54      3.23 o
   2   3  13      827.75      839.09      9.05 o
   3   3  13      318.33      312.85      6.31 o
   4   3  13      133.91      120.46      3.92 o
   5   3  13      198.87      210.68      5.03 o
   6   3  13      142.01      134.39      6.12 o
   7   3  13      323.16      304.08      9.04 o
   8   3  13       28.06       34.96      5.45 o
   9   3  13      157.91      159.24      8.55 o
  10   3  13       61.11       60.62      6.95 o
  11   3  13       78.51       83.22      8.60 o
  12   3  13       17.07       -0.14      7.29 <
  13   3  13        5.32        5.35      7.82 <
   0   4  13     1065.64     1034.25     17.92 o
   1   4  13      142.38      141.50      6.12 o
   2   4  13      944.75      943.58     11.70 o
   3   4  13      223.63      246.79      6.71 o
   4   4  13       18.75       21.67      3.70 o
   5   4  13       14.38       18.38      4.48 o
   6   4  13       89.63       83.25      5.86 o
   7   4  13      138.35      128.89      6.75 o
   8   4  13       69.83       78.98      6.34 o
   9   4  13       15.88       12.12      6.06 <
  10   4  13       25.25       28.32      6.68 o
  11   4  13      161.59      149.94     10.36 o
  12   4  13      102.35       81.05      9.62 o
   0   5  13      592.34      581.87     17.53 o
   1   5  13      290.71      287.28      8.82 o
   2   5  13       92.20      100.79      5.66 o
   3   5  13      108.43       91.68      5.68 o
   4   5  13      489.51      444.83     10.36 o
   5   5  13      293.89      284.16      8.71 o
   6   5  13      162.54      182.69      8.33 o
   7   5  13       20.52       20.74      5.55 o
   8   5  13       44.95       42.31      6.20 o
   9   5  13       66.81       73.85      7.57 o
  10   5  13        4.29      -10.97      7.35 <
  11   5  13        4.57       11.35      8.14 <
  12   5  13       22.56       25.95      8.99 <
   0   6  13        3.08       -2.38      7.41 <
   1   6  13      623.00      618.40     13.93 o
   2   6  13      108.91      105.24      6.40 o
   3   6  13      198.68      188.71      7.54 o
   4   6  13      156.96      155.12      7.31 o
   5   6  13      108.84      106.12      6.79 o
   6   6  13      193.47      164.87      8.69 o
   7   6  13       84.08       95.53      7.21 o
   8   6  13       44.80       46.98      6.81 o
   9   6  13       74.81       85.89      9.57 o
  10   6  13       51.51       56.01      9.33 o
  11   6  13        6.80       -6.56      9.94 <
   0   7  13       74.84       72.11     10.20 o
   1   7  13       61.92       67.06      8.28 o
   2   7  13        0.46        0.81      6.77 <
   3   7  13       16.57       19.04      5.96 o
   4   7  13       22.47       24.62      5.92 o
   5   7  13      227.48      218.00      9.84 o
   6   7  13       39.34       27.53      6.79 o
   7   7  13       14.29       20.24      8.00 <
   8   7  13       16.62       21.41      8.50 <
   9   7  13       66.01       57.22      9.57 o
  10   7  13       20.56       44.01     11.63 o
   0   8  13        1.05      -14.40     10.74 <
   1   8  13        6.06       17.71      8.16 <
   2   8  13       15.27       19.61      8.04 <
   3   8  13       36.49       45.38      7.17 o
   4   8  13       65.75       69.53      7.62 o
   5   8  13       15.53       19.49      8.20 <
   6   8  13       21.13       31.24      8.70 o
   7   8  13       38.24       38.13      9.15 o
   8   8  13       59.50       88.79     12.42 o
   0   9  13       59.37       59.32     18.60 o
   1   9  13       29.56       48.25      9.86 o
   2   9  13       63.68       68.86     11.59 o
   3   9  13        1.59       12.22      9.77 <
   4   9  13        1.42       10.02      8.68 <
   5   9  13       22.50       15.07     10.00 <
   6   9  13       93.50       96.15     14.63 o
   0  10  13       19.90       12.16     16.96 <
   1  10  13       40.67       37.00     13.11 <
   2  10  13       38.49       74.83     24.56 o
   0   0  14      446.37      442.78     13.65 o
   1   0  14     3756.15     3925.74     37.89 o
   2   0  14     1094.73     1100.61     12.68 o
   3   0  14      509.01      528.25      9.22 o
   4   0  14      511.70      509.07      9.58 o
   5   0  14        7.91        5.53      4.99 <
   6   0  14       63.59       45.37      5.92 o
   7   0  14       18.30       18.12      8.20 <
   8   0  14      104.24      101.60     10.44 o
   9   0  14       37.76       26.26      9.43 <
  10   0  14       34.25       34.96      9.88 o
  11   0  14        1.10        4.99     10.18 <
  12   0  14      180.13      236.06     18.71 o
  13   0  14      324.42      359.65     22.13 o
   0   1  14      866.20      882.54     10.70 o
   1   1  14      382.67      393.15      5.47 o
   2   1  14       40.43       38.46      2.69 o
   3   1  14      233.70      237.31      4.35 o
   4   1  14      591.45      598.38      7.31 o
   5   1  14        9.59       14.64      3.45 o
   6   1  14      233.96      229.49      5.68 o
   7   1  14      745.63      723.81      9.26 o
   8   1  14      341.45      340.04      8.69 o
   9   1  14        8.49        2.91      6.22 <
  10   1  14       90.59       85.13      9.56 o
  11   1  14       46.84       44.21      9.27 o
  12   1  14        5.99       -8.30      7.78 <
  13   1  14       20.26       31.22      8.62 o
   0   2  14       72.73       88.37      3.94 o
   1   2  14      165.72      181.60      3.48 o
   2   2  14      160.92      162.57      3.13 o
   3   2  14      171.87      182.48      3.58 o
   4   2  14       78.77       82.85      2.97 o
   5   2  14       25.61       20.64      2.52 o
   6   2  14      430.93      411.22      6.72 o
   7   2  14       96.18       99.90      4.44 o
   8   2  14      232.04      233.36      6.21 o
   9   2  14      137.46      130.12      5.35 o
  10   2  14       83.05       90.80      5.15 o
  11   2  14      101.09      106.72      5.49 o
  12   2  14       13.74       15.55      4.83 o
  13   2  14       18.86       15.45      8.42 <
   0   3  14       52.76       52.58      4.42 o
   1   3  14        9.90        5.76      2.93 <
   2   3  14      130.75      125.59      3.94 o
   3   3  14      542.41      552.26      7.94 o
   4   3  14      347.29      359.48      6.65 o
   5   3  14       23.25       22.90      3.84 o
   6   3  14       52.53       56.11      5.57 o
   7   3  14      351.72      346.34      9.93 o
   8   3  14       35.51       34.46      5.64 o
   9   3  14       92.96       89.05      7.58 o
  10   3  14       81.58       75.57      7.27 o
  11   3  14        3.85       12.24      7.11 <
  12   3  14       10.71       11.59      7.41 <
  13   3  14       31.60       10.50      9.41 <
   0   4  14       45.07       31.29      6.02 o
   1   4  14      240.62      230.21      6.75 o
   2   4  14       53.83       50.64      4.24 o
   3   4  14       27.74       28.11      4.38 o
   4   4  14      153.00      173.73      6.39 o
   5   4  14      226.57      236.61      7.54 o
   6   4  14      107.51      103.08      6.71 o
   7   4  14      142.55      154.83      7.21 o
   8   4  14      289.00      278.31      9.14 o
   9   4  14       17.25        0.53      5.92 <
  10   4  14      104.91      121.81      9.47 o
  11   4  14       72.09       91.26      9.53 o
  12   4  14      170.69      143.57     12.51 o
   0   5  14       41.79       48.72      6.95 o
   1   5  14      154.02      135.65      6.75 o
   2   5  14      251.86      240.72      7.44 o
   3   5  14      625.94      585.79     11.36 o
   4   5  14       64.56       61.04      5.47 o
   5   5  14        4.90       -2.52      4.65 <
   6   5  14      174.61      168.57      8.18 o
   7   5  14      544.52      529.91     13.21 o
   8   5  14      155.99      168.39      8.24 o
   9   5  14      106.19      119.61      8.46 o
  10   5  14       68.84       68.50      9.15 o
  11   5  14       28.81       31.93     10.28 o
   0   6  14      130.47      122.44     10.28 o
   1   6  14      610.84      565.45     13.46 o
   2   6  14       50.05       49.39      6.16 o
   3   6  14      167.27      139.22      6.99 o
   4   6  14       13.22       17.53      5.33 o
   5   6  14      284.85      255.46      9.66 o
   6   6  14       26.16       27.95      6.36 o
   7   6  14        6.47       15.33      6.36 <
   8   6  14       15.07       17.99      7.74 <
   9   6  14       44.36       46.35      8.85 o
  10   6  14      195.35      200.42     14.22 o
  11   6  14       29.34       13.23     19.53 <
   0   7  14      135.24      133.67     11.50 o
   1   7  14       18.51       11.45      6.69 <
   2   7  14       31.07       31.47      7.49 o
   3   7  14       19.23        5.78      5.74 <
   4   7  14       55.84       56.01      6.48 o
   5   7  14        5.50        6.70      6.28 <
   6   7  14      128.65      117.10      8.46 o
   7   7  14       34.46       44.47      8.60 o
   8   7  14       26.60       44.88     10.36 o
   9   7  14       11.17       -3.80     11.07 <
   0   8  14        1.53      -19.99     10.74 <
   1   8  14      150.82      185.09     11.78 o
   2   8  14       54.34       70.33      9.21 o
   3   8  14       26.58       25.19      8.22 o
   4   8  14       30.22       37.87      7.17 o
   5   8  14       80.70      105.14     10.22 o
   6   8  14       36.87       40.33     12.38 o
   7   8  14        0.33       12.90     11.41 <
   8   8  14       44.21       55.73     13.09 o
   0   9  14       33.98       22.58     16.42 <
   1   9  14       22.73       30.05      9.53 o
   2   9  14        3.91       19.95     10.08 <
   3   9  14       30.32       36.19     10.52 o
   4   9  14       37.64       52.78     12.97 o
   5   9  14        5.47        7.82     11.85 <
   1   0  15        1.47       23.45      4.50 o
   2   0  15       84.21       88.42      3.68 o
   3   0  15       21.48       20.72      4.28 o
   4   0  15      183.19      192.71      6.35 o
   5   0  15      106.83      102.44      5.62 o
   6   0  15       93.72      102.09      7.56 o
   7   0  15       14.83       19.11      8.34 <
   8   0  15        1.51        4.00      8.46 <
   9   0  15        4.92       -3.33      8.70 <
  10   0  15       11.57        6.32      9.57 <
  11   0  15        9.81        8.76     10.32 <
  12   0  15      230.36      281.02     19.86 o
  13   0  15       93.24      111.30     14.04 o
   0   1  15      668.03      676.07      9.33 o
   1   1  15      243.44      247.08      4.69 o
   2   1  15      256.54      258.55      4.43 o
   3   1  15      462.27      457.58      6.15 o
   4   1  15      201.94      188.06      4.29 o
   5   1  15      251.29      221.97      4.89 o
   6   1  15     1074.47     1089.36     12.01 o
   7   1  15       85.39       84.00      4.71 o
   8   1  15       48.90       54.82      5.82 o
   9   1  15       20.86       20.36      7.13 <
  10   1  15        2.29       -1.07      8.44 <
  11   1  15       10.34        1.37      8.91 <
  12   1  15        1.80        3.17      7.98 <
  13   1  15       18.65        6.50     13.03 <
   0   2  15      704.22      684.94      9.32 o
   1   2  15       58.68       59.90      2.77 o
   2   2  15      510.56      518.59      6.05 o
   3   2  15        4.35        5.11      2.32 <
   4   2  15      126.21      120.45      3.29 o
   5   2  15       58.27       64.48      3.07 o
   6   2  15      438.76      435.30      6.96 o
   7   2  15       56.07       55.35      4.40 o
   8   2  15       21.13       19.23      4.16 o
   9   2  15      200.61      198.44      6.04 o
  10   2  15       15.94       20.98      4.38 o
  11   2  15       33.16       29.55      4.89 o
  12   2  15      151.54      148.46      6.87 o
  13   2  15        6.83        3.37     10.66 <
   0   3  15       46.14       41.75      4.38 o
   1   3  15       34.74       35.00      3.29 o
   2   3  15       15.73       16.12      3.09 o
   3   3  15      378.75      384.42      7.00 o
   4   3  15        1.99        6.30      3.68 <
   5   3  15       17.82       10.85      4.14 <
   6   3  15       96.41       96.49      6.22 o
   7   3  15      155.63      148.37      7.80 o
   8   3  15       62.74       69.12      6.89 o
   9   3  15       26.31       24.88      6.44 o
  10   3  15        5.51        6.56      6.24 <
  11   3  15       68.77       65.83      8.65 o
  12   3  15       22.45       11.05      9.05 <
   0   4  15      647.24      673.26     13.81 o
   1   4  15        6.22        7.51      4.14 <
   2   4  15      176.83      159.64      5.98 o
   3   4  15       35.20       29.37      4.40 o
   4   4  15       75.85       67.13      5.05 o
   5   4  15       35.15       37.65      4.87 o
   6   4  15      805.52      774.49     14.48 o
   7   4  15       90.02       97.39      7.05 o
   8   4  15       11.05       13.19      5.88 <
   9   4  15       55.74       55.38      6.91 o
  10   4  15       35.88       36.64      7.98 o
  11   4  15        6.76       12.46      9.01 <
  12   4  15       35.10       47.02     10.44 o
   0   5  15      143.84      115.78      8.26 o
   1   5  15       16.24       21.87      5.05 o
   2   5  15      441.96      430.05     10.86 o
   3   5  15      149.15      147.99      6.43 o
   4   5  15      147.57      147.72      6.61 o
   5   5  15        0.50       -1.35      5.19 <
   6   5  15      273.10      253.37      9.42 o
   7   5  15       48.54       46.01      6.60 o
   8   5  15       30.90       30.40      6.62 o
   9   5  15       56.82       61.67     10.16 o
  10   5  15       25.34       28.56      9.84 <
  11   5  15      100.16       77.23     13.53 o
   0   6  15      279.54      274.80     13.30 o
   1   6  15      332.57      312.34     10.57 o
   2   6  15      145.45      134.55      8.18 o
   3   6  15       35.40       33.79      5.45 o
   4   6  15       76.68       76.80      6.28 o
   5   6  15       33.37       41.16      6.44 o
   6   6  15       26.55       31.77      6.56 o
   7   6  15      124.52      129.01      8.46 o
   8   6  15       11.67       20.46      9.15 <
   9   6  15      102.16       84.64     13.15 o
  10   6  15       18.51       -4.16     10.95 <
   0   7  15       29.58       28.84      9.17 o
   1   7  15      116.39      110.37      8.73 o
   2   7  15       38.10       31.45      7.63 o
   3   7  15       24.31       31.12      6.32 o
   4   7  15       35.73       43.51      6.32 o
   5   7  15       29.92       21.81      6.71 o
   6   7  15      118.80      124.30     12.00 o
   7   7  15       18.00       26.40     11.05 <
   8   7  15       71.28       50.52     12.40 o
   9   7  15       16.09       18.58     11.90 <
   0   8  15       36.75       -0.75     11.53 <
   1   8  15        1.79        7.33      8.10 <
   2   8  15       12.98       10.93      8.14 <
   3   8  15       65.28       82.94      9.51 o
   4   8  15       25.15       15.96      9.65 <
   5   8  15       32.20       17.37     11.21 <
   6   8  15       31.55       41.00     12.06 o
   7   8  15       14.26       27.69     12.00 <
   0   9  15      174.79      162.12     22.59 o
   1   9  15       28.93       53.64     11.49 o
   2   9  15       15.73       18.36     10.22 <
   3   9  15       23.03       34.21     10.32 o
   4   9  15       25.77       29.75     12.54 <
   5   9  15        0.67      -10.48     11.45 <
   0   0  16     1626.17     1619.28     30.16 o
   1   0  16      147.09      138.53      6.47 o
   2   0  16       79.17       78.55      4.00 o
   3   0  16      102.56      106.74      5.25 o
   4   0  16      481.86      484.25      9.70 o
   5   0  16       49.49       47.23      5.05 o
   6   0  16        4.56        6.14      6.02 <
   7   0  16      287.94      278.47     11.58 o
   8   0  16      215.61      214.19     12.67 o
   9   0  16       30.66       22.70      9.67 <
  10   0  16        0.09       -4.71      9.53 <
  11   0  16       27.13        6.28     10.44 <
  12   0  16        4.39       -8.81     10.82 <
  13   0  16       35.86       20.96     12.52 <
   0   1  16       13.44       26.86      4.24 o
   1   1  16       50.44       45.09      3.07 o
   2   1  16       19.35       23.31      2.85 o
   3   1  16      207.35      209.88      3.94 o
   4   1  16      165.48      164.49      4.18 o
   5   1  16      214.85      201.37      5.30 o
   6   1  16       23.81       23.07      4.06 o
   7   1  16       37.54       28.94      4.48 o
   8   1  16      111.62      102.61      6.87 o
   9   1  16       51.37       41.16      7.61 o
  10   1  16       30.29       31.26      8.95 o
  11   1  16       25.50       28.50      9.31 o
  12   1  16       75.53       67.36      9.09 o
  13   1  16       90.62       99.91     16.46 o
   0   2  16       12.16       11.81      3.45 o
   1   2  16      215.67      221.25      4.29 o
   2   2  16       94.14       96.66      3.11 o
   3   2  16      102.14      100.01      3.21 o
   4   2  16       55.20       56.36      2.81 o
   5   2  16       73.35       73.43      3.29 o
   6   2  16      538.12      516.47      7.71 o
   7   2  16       30.40       33.20      3.86 o
   8   2  16       49.64       50.98      4.56 o
   9   2  16      130.19      128.80      5.74 o
  10   2  16       21.37       24.13      4.77 o
  11   2  16       75.94       75.22      5.92 o
  12   2  16       34.77       36.03      7.35 o
  13   2  16        5.83      -12.78     10.06 <
   0   3  16      123.06      122.09      5.92 o
   1   3  16      180.97      189.67      4.81 o
   2   3  16      120.74      114.91      4.49 o
   3   3  16        4.73        7.15      3.57 <
   4   3  16      154.56      165.00      5.56 o
   5   3  16       94.93       78.83      5.74 o
   6   3  16       53.62       51.51      5.58 o
   7   3  16      404.63      399.23     11.97 o
   8   3  16       12.22       16.56      6.06 <
   9   3  16      175.61      155.93      8.85 o
  10   3  16       29.05        6.04      7.13 <
  11   3  16      115.28      108.28     10.99 o
  12   3  16       55.24       49.20     12.14 o
   0   4  16        0.28       -3.15      5.47 <
   1   4  16        7.54       11.69      4.16 <
   2   4  16      167.16      184.41      6.85 o
   3   4  16       53.89       55.00      4.69 o
   4   4  16      156.17      168.41      6.41 o
   5   4  16      234.40      226.70      8.19 o
   6   4  16        5.21        5.76      5.25 <
   7   4  16      107.36       99.62      7.19 o
   8   4  16      179.72      168.52      9.66 o
   9   4  16      116.44      121.39      9.13 o
  10   4  16       50.33       42.90      9.69 o
  11   4  16       10.28       18.28     11.11 <
  12   4  16        8.15        7.03     11.25 <
   0   5  16       95.10      106.26      8.16 o
   1   5  16      188.26      177.54      7.30 o
   2   5  16      288.94      306.28     10.11 o
   3   5  16        9.34       14.76      4.62 o
   4   5  16      140.40      141.86      6.63 o
   5   5  16       84.02       76.90      6.63 o
   6   5  16       29.13       17.23      6.46 <
   7   5  16        2.93        2.50      6.54 <
   8   5  16       67.67       75.81      8.30 o
   9   5  16       38.68       45.06     11.43 o
  10   5  16       27.87       23.21     11.35 <
  11   5  16       14.51       10.54     11.49 <
   0   6  16       65.21       59.89      8.97 o
   1   6  16       70.77       72.48      7.03 o
   2   6  16      202.76      211.04      9.44 o
   3   6  16       40.68       36.15      5.57 o
   4   6  16       33.80       34.64      6.26 o
   5   6  16       34.90       30.84      7.92 o
   6   6  16      204.07      219.88     11.98 o
   7   6  16       25.27       19.49      8.28 <
   8   6  16       31.13       38.23     11.39 o
   9   6  16        8.75       11.13     11.31 <
  10   6  16       18.50       22.74     11.75 <
   0   7  16      347.41      390.03     20.44 o
   1   7  16       86.54       72.50      8.02 o
   2   7  16       39.43       40.70      7.94 o
   3   7  16      109.63      125.41      8.83 o
   4   7  16        2.80        8.62      6.91 <
   5   7  16      221.07      209.28     12.17 o
   6   7  16       68.46       62.82     12.08 o
   7   7  16        8.87       12.18     10.95 <
   8   7  16        6.22       12.38     11.43 <
   9   7  16       28.64       34.98     12.16 <
   0   8  16      194.78      199.82     17.60 o
   1   8  16       55.40       59.57      9.39 o
   2   8  16       15.86       20.05      8.66 <
   3   8  16       42.90       25.45      8.58 <
   4   8  16       38.99       33.61     11.75 <
   5   8  16      190.18      180.22     15.62 o
   6   8  16       17.84       23.81     11.55 <
   7   8  16       44.06       66.29     13.19 o
   0   9  16        5.20       -1.96     15.51 <
   1   9  16       57.90       93.13     14.64 o
   2   9  16       32.25       33.81     10.83 o
   3   9  16        4.44        0.20      9.53 <
   4   9  16        6.04       12.95     12.06 <
   1   0  17       38.39       46.58      5.43 o
   2   0  17       26.45       21.71      3.62 o
   3   0  17      345.72      339.96      7.26 o
   4   0  17      338.06      361.79      8.90 o
   5   0  17      375.00      370.22     10.36 o
   6   0  17        1.27       -6.18      5.96 <
   7   0  17        4.05        5.57      6.36 <
   8   0  17       19.57        8.68      6.79 <
   9   0  17      109.31      116.02      8.85 o
  10   0  17        0.75       -4.62      7.59 <
  11   0  17      153.29      150.36     10.65 o
  12   0  17        6.13       -8.62      9.61 <
  13   0  17        3.92        9.17     11.94 <
   0   1  17     1217.85     1221.21     16.48 o
   1   1  17       39.87       43.79      3.35 o
   2   1  17      663.75      655.75      7.27 o
   3   1  17       64.33       58.36      3.11 o
   4   1  17      229.12      238.48      5.22 o
   5   1  17       67.73       70.62      4.08 o
   6   1  17      160.45      165.44      5.38 o
   7   1  17       34.56       37.16      5.15 o
   8   1  17      202.37      196.75      8.59 o
   9   1  17       88.18       91.00      8.26 o
  10   1  17      153.09      137.47     10.67 o
  11   1  17        1.85        2.69      8.83 <
  12   1  17       67.96       65.08      9.17 o
   0   2  17      309.54      307.86      7.44 o
   1   2  17      351.73      347.84      5.40 o
   2   2  17       34.82       35.25      2.71 o
   3   2  17       64.84       62.52      3.15 o
   4   2  17       14.77       15.29      3.01 o
   5   2  17     1178.00     1124.92     11.75 o
   6   2  17       86.43       85.35      4.04 o
   7   2  17       52.70       47.51      4.08 o
   8   2  17      380.35      402.81      8.35 o
   9   2  17       76.78       66.11      4.85 o
  10   2  17       38.64       38.88      4.73 o
  11   2  17       33.48       28.96      5.25 o
  12   2  17       11.10        2.67      7.59 <
   0   3  17      364.82      348.15      9.55 o
   1   3  17     1043.12     1050.89     13.09 o
   2   3  17       60.43       59.95      4.54 o
   3   3  17      211.34      214.86      7.09 o
   4   3  17      250.66      236.62      7.66 o
   5   3  17       95.62       90.53      6.65 o
   6   3  17      127.14      133.37      7.78 o
   7   3  17      241.04      253.79     10.79 o
   8   3  17       92.87      102.14      8.69 o
   9   3  17        8.24        7.73      6.97 <
  10   3  17        2.90       14.99      9.81 <
  11   3  17       75.57       83.42     12.24 o
  12   3  17        9.92        8.81     10.85 <
   0   4  17       40.70       45.69      6.32 o
   1   4  17      270.84      254.75      7.42 o
   2   4  17      203.96      207.45      7.24 o
   3   4  17        4.43        1.47      4.48 <
   4   4  17       71.77       67.23      5.64 o
   5   4  17      128.85      111.89      7.46 o
   6   4  17      117.83      113.08      7.94 o
   7   4  17        6.68        2.50      6.14 <
   8   4  17        6.78        8.00      7.55 <
   9   4  17      141.96      133.81     11.52 o
  10   4  17       16.78       16.40     10.58 <
  11   4  17       48.44       22.88     11.33 <
   0   5  17       54.24       62.39      7.45 o
   1   5  17      129.91      129.01      6.71 o
   2   5  17       10.29        0.53      5.27 <
   3   5  17      125.07      110.48      7.37 o
   4   5  17       25.29       21.19      6.00 o
   5   5  17        5.77        1.43      6.73 <
   6   5  17        7.69       -0.30      7.03 <
   7   5  17       29.13       24.38      7.94 o
   8   5  17       53.34       65.22     10.00 o
   9   5  17        8.31       -6.24     10.14 <
  10   5  17       55.50       50.09     12.26 o
  11   5  17        1.85       -5.11     11.25 <
   0   6  17        1.24        2.18      7.53 <
   1   6  17        6.82       10.78      5.78 <
   2   6  17       14.03       16.22      6.22 <
   3   6  17        1.32        6.18      6.14 <
   4   6  17        8.12        9.77      6.38 <
   5   6  17      117.07      122.24      9.96 o
   6   6  17       17.06       16.18      7.98 <
   7   6  17       15.47       25.55      9.31 <
   8   6  17       18.34       25.73     11.17 <
   9   6  17        5.34       -2.56     10.95 <
  10   6  17       12.70        6.20     11.49 <
   0   7  17       43.63       31.41     11.43 <
   1   7  17       41.46       33.91      8.04 o
   2   7  17       21.14       20.80      7.49 <
   3   7  17       37.97       40.46      7.37 o
   4   7  17        0.50        9.92      7.92 <
   5   7  17       59.23       65.04      9.63 o
   6   7  17       58.64       51.59     11.98 o
   7   7  17      120.78      125.59     14.28 o
   8   7  17       52.96       54.66     13.13 o
   0   8  17      154.29      158.32     21.56 o
   1   8  17       61.06       76.07      9.90 o
   2   8  17       56.76       47.85      9.27 o
   3   8  17        5.93        2.40      8.06 <
   4   8  17       47.22       69.52     12.50 o
   5   8  17      327.32      360.93     19.99 o
   6   8  17       58.34       43.41     12.44 o
   0   9  17       25.66       25.14     17.15 <
   1   9  17       31.01       18.40     11.86 <
   2   9  17       84.89      100.17     12.48 o
   3   9  17       47.00       44.35     13.88 o
   4   9  17       43.30       33.49     20.88 <
   0   0  18     2540.16     2512.41     43.59 o
   1   0  18      211.19      200.72      7.68 o
   2   0  18      367.33      382.00      8.78 o
   3   0  18        0.01        2.44      4.12 <
   4   0  18       29.82       36.84      5.88 o
   5   0  18      150.34      119.95      7.68 o
   6   0  18      339.23      313.62     10.98 o
   7   0  18       37.27       27.61      6.95 o
   8   0  18      101.43       93.05      8.24 o
   9   0  18       51.58       61.14      8.08 o
  10   0  18        0.43        8.34      7.78 <
  11   0  18        6.74        6.56      8.26 <
  12   0  18       32.15       29.91     10.30 <
   0   1  18     1646.74     1648.22     20.70 o
   1   1  18      389.13      404.51      6.17 o
   2   1  18      334.58      348.45      5.64 o
   3   1  18      318.05      319.70      5.52 o
   4   1  18      114.37      107.97      4.14 o
   5   1  18      106.47      102.23      4.28 o
   6   1  18       31.26       30.36      4.73 o
   7   1  18      120.47      119.50      6.89 o
   8   1  18        1.49        3.37      6.95 <
   9   1  18       31.33       14.04      7.29 <
  10   1  18        8.83       13.27      8.66 <
  11   1  18       33.08       56.05      9.82 o
  12   1  18        9.63        3.29      8.18 <
   0   2  18        5.83        2.36      4.04 <
   1   2  18      343.40      344.89      5.30 o
   2   2  18      121.77      118.85      3.68 o
   3   2  18       56.65       47.35      3.23 o
   4   2  18       20.47       17.35      3.15 o
   5   2  18       13.63       15.85      3.57 o
   6   2  18      691.51      651.02      9.19 o
   7   2  18      142.18      134.99      5.37 o
   8   2  18      212.40      209.79      6.37 o
   9   2  18      146.63      142.66      5.88 o
  10   2  18        3.30       -1.98      4.91 <
  11   2  18       11.03        6.60      4.99 <
  12   2  18      105.00       95.57      9.90 o
   0   3  18      702.16      676.57     14.91 o
   1   3  18      150.90      145.96      5.58 o
   2   3  18      390.72      356.36      8.37 o
   3   3  18       58.59       59.31      5.60 o
   4   3  18      140.19      124.71      6.83 o
   5   3  18      136.91      120.42      8.18 o
   6   3  18       37.73       28.07      6.95 o
   7   3  18      127.47      110.82      9.74 o
   8   3  18      104.40      104.56     10.20 o
   9   3  18       22.56       16.46      8.79 <
  10   3  18       49.92       42.07     10.99 o
  11   3  18        0.82       -8.58      9.98 <
  12   3  18        1.12      -22.52     10.04 <
   0   4  18      135.51      114.69      7.68 o
   1   4  18      114.15      115.20      5.66 o
   2   4  18      142.83      148.88      6.53 o
   3   4  18      396.05      412.43     11.41 o
   4   4  18       79.32       80.42      6.55 o
   5   4  18       64.18       57.71      7.60 o
   6   4  18      107.17      108.99      8.91 o
   7   4  18        2.55        9.41      7.09 <
   8   4  18       43.23       41.99      8.48 o
   9   4  18      117.02       99.01     12.50 o
  10   4  18       77.13       90.63     12.77 o
  11   4  18        0.46        0.24     10.78 <
   0   5  18      235.84      224.27     10.39 o
   1   5  18      113.11      126.81      7.19 o
   2   5  18       48.67       46.25      6.14 o
   3   5  18       43.28       32.94      6.04 o
   4   5  18       57.41       52.90      6.61 o
   5   5  18       35.39       50.66      7.84 o
   6   5  18      143.53      143.13     10.06 o
   7   5  18       62.72       61.81      8.91 o
   8   5  18      268.46      244.12     15.72 o
   9   5  18       72.64       69.81     12.22 o
  10   5  18        5.57        1.47     10.82 <
   0   6  18        3.76       22.98      9.98 <
   1   6  18       59.51       58.40      7.35 o
   2   6  18       46.10       53.61      6.97 o
   3   6  18       10.20       14.72      6.44 <
   4   6  18       44.29       50.19      8.20 o
   5   6  18       33.79       28.58      8.14 o
   6   6  18       34.23       31.00      8.26 o
   7   6  18       19.10       12.72     10.54 <
   8   6  18       43.99       25.83     11.69 <
   9   6  18       34.36       40.58     12.50 o
   0   7  18     1125.03     1175.16     48.47 o
   1   7  18       34.91       43.77      8.26 o
   2   7  18       27.07       44.19      8.14 o
   3   7  18       20.96       29.20      7.35 o
   4   7  18       75.84       86.07      9.84 o
   5   7  18       33.71       22.52      9.59 <
   6   7  18        7.12       13.61     11.21 <
   7   7  18       32.29       20.16     11.69 <
   8   7  18        4.54       -1.29     11.21 <
   0   8  18      143.71      174.54     22.20 o
   1   8  18       34.71       52.13     10.40 o
   2   8  18       55.20       62.09      9.72 o
   3   8  18       20.35       19.71     10.10 <
   4   8  18       90.61       91.20     13.11 o
   5   8  18      140.74      133.80     14.65 o
   6   8  18       10.53       17.09     11.88 <
   0   9  18        1.47      -13.98     15.67 <
   1   9  18       23.28       10.56     11.67 <
   2   9  18       32.95       40.88     10.87 o
   1   0  19      191.01      183.59      7.74 o
   2   0  19      276.85      266.17      7.36 o
   3   0  19        2.53       -2.12      4.81 <
   4   0  19      875.07      892.19     14.96 o
   5   0  19      106.96      111.02      7.72 o
   6   0  19        9.14       14.14      6.52 <
   7   0  19      327.07      297.16     11.04 o
   8   0  19      153.39      161.90      9.56 o
   9   0  19        7.16        7.59      7.55 <
  10   0  19      349.28      353.19     13.28 o
  11   0  19       33.14       42.84      9.13 o
  12   0  19       50.95       33.85     12.28 <
   0   1  19      781.17      801.38     15.60 o
   1   1  19      127.10      120.98      4.69 o
   2   1  19      367.43      363.76      6.39 o
   3   1  19      505.13      500.73      7.67 o
   4   1  19       84.74       84.73      4.26 o
   5   1  19      345.48      331.41      6.53 o
   6   1  19      544.55      528.86      9.11 o
   7   1  19       67.14       64.21      6.99 o
   8   1  19      134.10      142.54      8.89 o
   9   1  19      133.26      139.02      9.35 o
  10   1  19        7.51       -1.66      8.70 <
  11   1  19       13.40       21.53      9.43 <
  12   1  19       15.28      -12.12     11.94 <
   0   2  19      998.94      965.36     13.89 o
   1   2  19      493.20      474.90      6.39 o
   2   2  19       42.26       36.86      3.53 o
   3   2  19      141.70      139.79      4.22 o
   4   2  19      166.22      156.05      4.79 o
   5   2  19      383.66      361.09      7.52 o
   6   2  19       98.99      112.81      5.03 o
   7   2  19      281.34      259.73      7.22 o
   8   2  19       55.33       54.46      5.11 o
   9   2  19       25.25       31.89      4.81 o
  10   2  19       23.79       16.30      5.11 o
  11   2  19       56.33       50.15      6.83 o
  12   2  19        8.47        6.52     10.42 <
   0   3  19       39.67       37.35      7.13 o
   1   3  19      370.65      341.77      8.82 o
   2   3  19       89.03       87.80      5.45 o
   3   3  19      111.54      108.15      6.45 o
   4   3  19        1.71        0.22      4.97 <
   5   3  19        6.64        1.86      6.04 <
   6   3  19        7.84       -6.28      6.26 <
   7   3  19       51.84       34.60      7.55 o
   8   3  19       19.64       -3.23      7.78 <
   9   3  19       85.43      100.03     10.54 o
  10   3  19       58.98       40.19     10.87 o
  11   3  19       10.04      -11.47      9.82 <
   0   4  19      191.99      219.51      9.50 o
   1   4  19      185.39      194.69      7.03 o
   2   4  19       98.20       90.71      6.40 o
   3   4  19       14.61       26.78      5.47 o
   4   4  19       57.95       52.30      6.18 o
   5   4  19      164.86      161.67      9.52 o
   6   4  19      130.84      124.72      9.37 o
   7   4  19       64.92       53.29      8.26 o
   8   4  19       19.76       15.13      7.88 <
   9   4  19      130.12      113.28     12.81 o
  10   4  19       38.63       44.27     11.57 o
  11   4  19       23.58       17.53     11.47 <
   0   5  19       39.60       35.83      8.62 o
   1   5  19        2.91        2.20      5.72 <
   2   5  19       78.02       92.42      7.05 o
   3   5  19       90.41       92.18      7.19 o
   4   5  19        1.09        7.21      6.70 <
   5   5  19       30.87       43.93      7.61 o
   6   5  19        3.38        5.49      7.31 <
   7   5  19       65.34       58.76      8.81 o
   8   5  19       15.83        1.07     10.10 <
   9   5  19       44.04       44.21     11.65 o
  10   5  19       25.86       34.01     11.96 <
   0   6  19      390.74      395.14     20.26 o
   1   6  19        4.67        3.45      6.32 <
   2   6  19      105.17       94.34      7.80 o
   3   6  19       34.35       34.84      6.81 o
   4   6  19        2.20       16.92      7.45 <
   5   6  19       21.92       21.53      7.90 <
   6   6  19       30.45       25.67      9.07 <
   7   6  19       31.60       33.63     11.29 <
   8   6  19        6.16       -1.84     10.64 <
   9   6  19       25.44       29.51     12.02 <
   0   7  19       58.94       65.99     16.50 o
   1   7  19      182.22      184.46     11.17 o
   2   7  19        4.41       28.31      7.98 o
   3   7  19       93.40       91.73      8.56 o
   4   7  19       37.10       43.67      9.07 o
   5   7  19      101.30      109.61     11.74 o
   6   7  19       24.06       19.13     11.39 <
   7   7  19       25.29       27.65     11.88 <
   0   8  19        0.37       19.81     16.06 <
   1   8  19       13.22       20.18     11.11 <
   2   8  19       43.87       45.24     10.26 o
   3   8  19       14.17       12.91     11.09 <
   4   8  19        8.36        7.90     11.01 <
   5   8  19       52.11       63.18     13.11 o
   0   9  19       34.24        4.75     16.50 <
   1   9  19        1.70      -10.60     10.54 <
   0   0  20     2084.89     2150.16     39.28 o
   1   0  20     2545.82     2655.36     40.55 o
   2   0  20      122.73      106.38      9.03 o
   3   0  20        0.68       -3.70      5.88 <
   4   0  20       10.41        8.32      5.29 <
   5   0  20       35.21       41.28      6.97 o
   6   0  20      116.54      120.63      8.34 o
   7   0  20      117.87      130.05      8.73 o
   8   0  20       80.31       91.20      8.36 o
   9   0  20       84.56       75.85      8.77 o
  10   0  20       45.31       61.83      8.99 o
  11   0  20        6.82        2.59      8.52 <
  12   0  20       14.22        9.79     14.54 <
   0   1  20        0.08        2.61      6.12 <
   1   1  20      131.72      119.18      4.71 o
   2   1  20       78.70       71.53      4.14 o
   3   1  20       26.49       25.45      4.00 o
   4   1  20       30.11       34.64      4.16 o
   5   1  20      811.34      805.31     11.69 o
   6   1  20      311.18      322.70      8.25 o
   7   1  20       16.82       20.42      5.53 o
   8   1  20       80.66       85.81      7.45 o
   9   1  20       82.11       90.11      7.82 o
  10   1  20       18.64       18.14      9.03 <
  11   1  20        0.23      -15.33      8.68 <
  12   1  20       17.99        4.08     12.66 <
   0   2  20      245.53      221.56      7.48 o
   1   2  20      665.36      644.33      8.42 o
   2   2  20        2.70       -1.31      3.43 <
   3   2  20      139.40      132.04      4.77 o
   4   2  20        1.53        0.91      3.45 <
   5   2  20       38.23       37.57      4.20 o
   6   2  20       27.07       27.69      4.24 o
   7   2  20       33.82       32.60      4.73 o
   8   2  20       66.92       57.53      5.09 o
   9   2  20       51.42       61.95      5.57 o
  10   2  20        6.99        2.40      4.97 <
  11   2  20       22.95       17.95      6.95 <
   0   3  20       24.70       32.78      6.97 o
   1   3  20       40.38       36.32      4.54 o
   2   3  20      227.95      227.63      7.34 o
   3   3  20      110.38      109.88      6.53 o
   4   3  20      113.75      118.51      6.87 o
   5   3  20       84.67       79.15      7.74 o
   6   3  20        1.81       -4.18      6.46 <
   7   3  20      140.53      121.10      9.41 o
   8   3  20      120.32      128.24     10.10 o
   9   3  20       94.30       90.58     11.58 o
  10   3  20       59.91       51.99     11.37 o
  11   3  20       19.11       35.14     11.37 o
   0   4  20      228.23      223.92     11.74 o
   1   4  20      114.03      125.48      6.87 o
   2   4  20      152.43      136.91      7.19 o
   3   4  20       10.35       10.70      5.37 <
   4   4  20        7.17        2.67      6.16 <
   5   4  20       57.75       63.28      7.84 o
   6   4  20       21.11       18.44      7.23 <
   7   4  20      237.70      211.73     11.40 o
   8   4  20      144.77      162.30     11.84 o
   9   4  20       57.39       45.77     11.21 o
  10   4  20       45.69       31.63     11.35 <
   0   5  20       56.13       56.96     11.49 o
   1   5  20       13.44       10.58      5.96 <
   2   5  20       92.48      102.82      7.31 o
   3   5  20       96.23       99.09      7.43 o
   4   5  20       83.47       88.32      8.40 o
   5   5  20       90.99       82.42      9.98 o
   6   5  20      163.73      149.72     10.34 o
   7   5  20      143.87      143.26     11.54 o
   8   5  20        9.62       10.44     10.34 <
   9   5  20        2.82       14.72     10.86 <
  10   5  20       19.36        3.64     12.87 <
   0   6  20        0.17      -17.11     12.36 <
   1   6  20      363.13      385.29     12.84 o
   2   6  20       64.74       83.08      7.59 o
   3   6  20       10.94        8.99      6.42 <
   4   6  20       30.03       33.63      7.98 o
   5   6  20        0.32       -5.78      7.47 <
   6   6  20       53.21       35.49      9.51 o
   7   6  20       19.84       12.54     10.48 <
   8   6  20        9.19       12.62     11.07 <
   0   7  20       62.66      109.07     18.54 o
   1   7  20       31.01       61.64      9.55 o
   2   7  20       94.75       95.29     10.63 o
   3   7  20        9.42        0.87      7.94 <
   4   7  20       36.70       29.55      9.63 o
   5   7  20      231.14      229.60     16.43 o
   6   7  20       14.27       18.94     11.17 <
   7   7  20       12.37       -5.45     10.87 <
   0   8  20      118.65      139.23     21.25 o
   1   8  20      114.68      120.56     14.40 o
   2   8  20       54.93       85.40     11.25 o
   3   8  20       52.48       48.23     13.39 o
   4   8  20       38.96       39.81     12.18 o
   5   8  20       13.65       28.23     11.88 <
   1   0  21     1013.62     1062.88     21.45 o
   2   0  21       87.59       90.00      8.77 o
   3   0  21        8.24        6.60      7.43 <
   4   0  21        4.11        0.28      6.18 <
   5   0  21       15.35       24.07      6.68 o
   6   0  21       45.17       47.26      8.81 o
   7   0  21      112.75      115.44     10.20 o
   8   0  21        3.70        1.56      8.42 <
   9   0  21      107.01      106.70     10.95 o
  10   0  21       40.55       54.25     10.36 o
  11   0  21      124.67      128.02     12.02 o
   0   1  21      348.81      357.16     11.91 o
   1   1  21       73.64       76.00      4.81 o
   2   1  21       36.65       40.84      4.58 o
   3   1  21       28.21       16.82      4.26 o
   4   1  21      752.84      747.82     11.85 o
   5   1  21        2.10        7.49      4.75 <
   6   1  21      251.93      241.84      8.81 o
   7   1  21       74.29       84.66      7.27 o
   8   1  21       15.21       19.75      6.46 o
   9   1  21      155.87      151.57      8.67 o
  10   1  21      114.21      127.39     12.75 o
  11   1  21        3.54      -16.86     13.53 <
   0   2  21      771.62      710.23     13.45 o
   1   2  21      191.20      181.91      5.25 o
   2   2  21       28.20       25.25      3.78 o
   3   2  21       37.47       39.67      3.94 o
   4   2  21      205.39      197.04      5.25 o
   5   2  21      119.02      107.87      4.99 o
   6   2  21       62.69       49.77      4.50 o
   7   2  21       53.17       49.04      4.95 o
   8   2  21      183.37      180.52      6.49 o
   9   2  21      175.34      166.55      6.73 o
  10   2  21       15.34        2.87      5.45 <
  11   2  21        1.89       -2.38      8.70 <
   0   3  21       13.75       24.72      6.99 o
   1   3  21      166.46      178.05      7.21 o
   2   3  21      362.86      346.95     10.17 o
   3   3  21       70.63       74.64      6.10 o
   4   3  21      166.52      127.93      8.20 o
   5   3  21       15.57       15.53      6.58 <
   6   3  21      263.04      246.52     12.25 o
   7   3  21      144.43      128.42      9.58 o
   8   3  21       41.11       30.52      8.26 o
   9   3  21       15.46       14.95      9.73 <
  10   3  21       20.52       -6.95      9.73 <
  11   3  21        2.66        4.65     10.44 <
   0   4  21       20.74       10.60      9.03 <
   1   4  21      313.80      298.70      9.62 o
   2   4  21      310.92      341.49     10.57 o
   3   4  21       30.99       25.83      5.66 o
   4   4  21       29.54       21.77      6.67 o
   5   4  21       35.26       35.63      7.31 o
   6   4  21        6.05        5.05      7.07 <
   7   4  21       44.84       46.98      8.48 o
   8   4  21        8.34       24.23      9.84 <
   9   4  21        3.82       -5.78      9.77 <
  10   4  21       22.35       14.93     10.89 <
   0   5  21       62.99       50.15     11.05 o
   1   5  21       53.11       59.22      6.95 o
   2   5  21       55.06       61.50      6.58 o
   3   5  21       53.71       44.70      6.42 o
   4   5  21       43.47       49.55      7.68 o
   5   5  21       55.62       45.12      7.94 o
   6   5  21       44.75       43.75      8.32 o
   7   5  21       46.01       50.27      9.59 o
   8   5  21       44.11       46.96     11.35 o
   9   5  21        4.67      -13.91     10.06 <
   0   6  21       63.44       62.21     16.79 o
   1   6  21       81.83       83.10      8.87 o
   2   6  21       50.34       46.80      7.53 o
   3   6  21        5.92        6.16      7.11 <
   4   6  21        2.73        4.64      7.41 <
   5   6  21       27.74       37.61      8.40 o
   6   6  21        8.74        4.20      9.84 <
   7   6  21        0.80       -6.58      9.88 <
   8   6  21        9.24        3.33     10.78 <
   0   7  21       75.03       89.58     17.74 o
   1   7  21       73.77       80.15     12.58 o
   2   7  21        1.73       -0.55      8.18 <
   3   7  21       20.72       18.84      9.35 <
   4   7  21       81.68      102.67     11.47 o
   5   7  21       10.77       18.82     10.80 <
   6   7  21       32.50       27.79     11.55 <
   0   8  21       60.75      105.82     20.46 o
   1   8  21        4.48       -2.48     10.48 <
   2   8  21       17.37        2.48     11.53 <
   3   8  21       60.42       45.93     12.99 o
   4   8  21      108.79      110.14     14.40 o
   0   0  22        5.48       14.18     10.84 <
   1   0  22        1.48       11.15      7.55 <
   2   0  22       48.48       43.65      8.18 o
   3   0  22       18.67       18.56      7.98 <
   4   0  22      139.02      112.38      9.52 o
   5   0  22      185.48      185.85     11.05 o
   6   0  22      114.83      113.66      8.42 o
   7   0  22       47.79       45.59      9.11 o
   8   0  22        4.63       -2.02      8.91 <
   9   0  22      184.60      210.97     12.89 o
  10   0  22        6.28        2.12      9.90 <
  11   0  22       34.22       68.55     12.91 o
   0   1  22       19.13       15.69      6.50 <
   1   1  22      805.72      823.53     12.40 o
   2   1  22       70.62       72.38      6.12 o
   3   1  22       53.96       61.24      6.12 o
   4   1  22       56.56       54.58      6.38 o
   5   1  22       84.04       81.67      7.03 o
   6   1  22       43.90       38.30      7.29 o
   7   1  22       25.04       20.50      7.29 <
   8   1  22       12.10        2.10      7.35 <
   9   1  22       50.49       62.84      8.28 o
  10   1  22       68.63       83.02      9.94 o
  11   1  22       32.69       16.82     14.78 <
   0   2  22      140.79      141.58      7.03 o
   1   2  22       50.04       45.06      4.46 o
   2   2  22       51.30       56.72      5.43 o
   3   2  22       22.55       25.08      4.60 o
   4   2  22      377.27      339.17      7.70 o
   5   2  22      158.16      140.87      5.52 o
   6   2  22      147.49      135.71      5.66 o
   7   2  22        2.49       -4.52      4.67 <
   8   2  22       81.75       80.92      6.10 o
   9   2  22       11.53        4.67      5.13 <
  10   2  22       12.34       15.93      7.43 <
  11   2  22       18.29       -0.65     11.83 <
   0   3  22      337.84      380.68     19.25 o
   1   3  22      236.21      246.00      9.36 o
   2   3  22      111.92      100.51      6.40 o
   3   3  22       21.35       17.57      5.23 o
   4   3  22      122.49      105.12      7.94 o
   5   3  22       10.62        0.85      6.38 <
   6   3  22       31.04       24.82      7.21 o
   7   3  22      299.58      277.71     15.30 o
   8   3  22       61.68       45.04      9.29 o
   9   3  22       26.72       23.83     11.73 <
  10   3  22       11.14       10.22     12.12 <
   0   4  22      153.04      118.99     12.41 o
   1   4  22      138.01      138.08      8.87 o
   2   4  22       52.38       73.89      7.01 o
   3   4  22      173.19      178.93      8.28 o
   4   4  22        4.46        5.03      6.28 <
   5   4  22       63.61       62.21      7.86 o
   6   4  22        9.61        2.59      7.01 <
   7   4  22        2.58        3.90      7.92 <
   8   4  22        9.02        4.58      9.55 <
   9   4  22       33.10       35.16     11.09 o
  10   4  22        3.64       -8.81     12.36 <
   0   5  22      245.66      277.23     17.77 o
   1   5  22      128.66      153.83      9.72 o
   2   5  22       11.54       10.56      6.28 <
   3   5  22       74.67       74.21      8.06 o
   4   5  22       31.40       34.17      7.43 o
   5   5  22       47.46       47.16      7.96 o
   6   5  22       90.60      112.96     10.65 o
   7   5  22      152.12      153.71     13.44 o
   8   5  22      101.62       95.99     12.69 o
   9   5  22       61.12       37.95     11.67 o
   0   6  22        0.82      -13.01     13.19 <
   1   6  22      139.55      167.43     10.65 o
   2   6  22      113.58      125.19     10.06 o
   3   6  22       35.29       34.54      8.79 o
   4   6  22       37.47       36.03      8.24 o
   5   6  22        1.23        5.94      8.38 <
   6   6  22       25.29       26.78     10.78 <
   7   6  22       19.95       13.21     10.56 <
   0   7  22        0.35      -18.24     12.42 <
   1   7  22       96.85      123.39     14.18 o
   2   7  22       24.85       25.55      8.89 <
   3   7  22        1.14        2.20     10.70 <
   4   7  22       46.56       50.45     11.73 o
   5   7  22        0.47        4.34     10.38 <
   6   7  22        7.64        7.59     11.09 <
   0   8  22        0.71        2.95     15.41 <
   1   8  22       34.39       30.94     11.53 <
   2   8  22       49.85       51.40     13.03 o
   1   0  23        2.61        5.70      7.73 <
   2   0  23        0.83       -1.60      7.59 <
   3   0  23        0.23       -1.31      7.69 <
   4   0  23      828.77      789.81     19.44 o
   5   0  23       42.12       41.63      8.89 o
   6   0  23       83.66       86.68      9.60 o
   7   0  23       34.99       26.66      9.15 <
   8   0  23        0.38      -11.79      8.99 <
   9   0  23        7.42       20.48      9.92 <
  10   0  23        2.81       16.90     10.24 <
  11   0  23       10.96      -20.82     22.48 <
   0   1  23       93.85       87.45      9.11 o
   1   1  23      257.17      242.60      8.02 o
   2   1  23       46.16       51.40      6.04 o
   3   1  23       92.65       76.97      7.11 o
   4   1  23       20.18       21.77      7.11 o
   5   1  23       23.29       31.77      8.54 o
   6   1  23       55.19       62.29      9.29 o
   7   1  23       33.51       32.84      9.11 o
   8   1  23       28.62       28.13      9.29 o
   9   1  23        6.45        0.06      9.15 <
  10   1  23       23.72       20.28     11.09 <
   0   2  23        9.44        4.67      6.32 <
   1   2  23      162.76      160.20      5.66 o
   2   2  23       25.31       27.39      4.83 o
   3   2  23      141.73      127.25      5.86 o
   4   2  23       22.55       17.17      4.79 o
   5   2  23       23.87       21.85      4.89 o
   6   2  23      117.77      110.00      5.80 o
   7   2  23       44.26       38.11      5.11 o
   8   2  23       17.70       20.05      5.33 o
   9   2  23       30.40       21.17      5.47 o
  10   2  23       12.59       -2.69      8.64 <
   0   3  23       67.63       60.20     10.81 o
   1   3  23      317.01      302.86     13.85 o
   2   3  23      141.37      134.91      9.27 o
   3   3  23       16.07       23.45      7.17 o
   4   3  23       18.26       21.99      9.37 <
   5   3  23       14.33        2.54      7.53 <
   6   3  23       99.20       70.66      9.60 o
   7   3  23      196.31      184.26     12.49 o
   8   3  23       54.39       54.58     12.54 o
   9   3  23       23.29       28.30     11.98 <
  10   3  23        3.73      -12.02     11.63 <
   0   4  23        0.80       -9.09      8.78 <
   1   4  23        3.55       -0.28      7.53 <
   2   4  23       17.13       16.38      8.20 <
   3   4  23       91.11       80.62      8.63 o
   4   4  23      167.57      187.53     11.34 o
   5   4  23       44.93       53.18      8.95 o
   6   4  23       77.33       83.22     10.08 o
   7   4  23      225.64      244.38     15.16 o
   8   4  23       12.12       -0.87     11.59 <
   9   4  23        0.40      -22.09     10.72 <
   0   5  23        3.34       -6.83     12.80 <
   1   5  23       91.69       91.39     10.57 o
   2   5  23       71.16       86.33      8.69 o
   3   5  23        1.57        4.42      7.49 <
   4   5  23       12.94       33.89      7.47 o
   5   5  23        1.55       -2.16      6.99 <
   6   5  23       63.16       78.15     11.23 o
   7   5  23       48.58       67.50     12.99 o
   8   5  23       61.35       63.69     13.71 o
   0   6  23       26.58       17.39     14.99 <
   1   6  23      194.16      205.78     16.12 o
   2   6  23       61.15       77.34      8.99 o
   3   6  23       12.74       13.85      8.36 <
   4   6  23        6.41      -11.29      8.08 <
   5   6  23       13.42        7.51      8.60 <
   6   6  23        3.62        9.05     11.71 <
   7   6  23       45.62       14.14     12.76 <
   0   7  23       92.53      103.02     19.51 o
   1   7  23       33.71       47.38     11.45 o
   2   7  23       10.09       19.69     11.13 <
   3   7  23       93.95      106.25     14.60 o
   4   7  23       72.10       68.29     12.50 o
   5   7  23       31.19       55.70     11.94 o
   0   0  24        7.58       15.79     11.45 <
   1   0  24       59.59       49.89      8.73 o
   2   0  24        4.48       -1.07      7.88 <
   3   0  24        9.63        7.07      8.16 <
   4   0  24        3.05       -1.47      8.20 <
   5   0  24       24.12       27.79      8.66 o
   6   0  24        6.36        2.40      8.52 <
   7   0  24        8.30      -12.95      8.72 <
   8   0  24       73.34       69.79     10.67 o
   9   0  24        0.08        4.67      9.94 <
  10   0  24       18.50       23.17     11.96 <
   0   1  24       68.88       79.71     10.16 o
   1   1  24      180.98      183.59      8.43 o
   2   1  24       66.58       67.16      7.17 o
   3   1  24       82.09       79.31      9.05 o
   4   1  24      135.90      133.85     10.06 o
   5   1  24       61.60       56.94      9.19 o
   6   1  24       21.86       22.24      8.87 <
   7   1  24       22.61       20.30      9.05 <
   8   1  24       20.52       41.40      9.37 o
   9   1  24       81.65       74.35     10.16 o
   0   2  24       76.26       78.64      7.55 o
   1   2  24      154.54      142.11      6.38 o
   2   2  24       43.28       40.36      4.71 o
   3   2  24       51.30       47.99      4.75 o
   4   2  24       78.08       64.68      5.35 o
   5   2  24        2.07       -0.79      4.73 <
   6   2  24        9.83        9.69      4.83 <
   7   2  24      144.98      134.88      7.33 o
   8   2  24      208.83      196.23      8.00 o
   9   2  24       17.89        8.72      8.24 <
  10   2  24       32.61       -0.12     19.21 <
   0   3  24       39.37       39.93     13.55 <
   1   3  24       59.26       47.12      8.73 o
   2   3  24      102.99      150.34     11.27 o
   3   3  24       89.43       99.37      8.99 o
   4   3  24        7.30       12.16      9.21 <
   5   3  24       22.07       -6.04      9.49 <
   6   3  24       67.79       52.46     11.90 o
   7   3  24       30.94       33.12     14.12 <
   8   3  24       47.95       50.92     19.65 <
   9   3  24       31.67       28.74     19.67 <
   0   4  24       92.11      125.10     18.08 o
   1   4  24       90.38       99.51     10.26 o
   2   4  24       14.28       26.62      8.54 o
   3   4  24       64.76       88.41     13.59 o
   4   4  24       97.60      102.72     11.88 o
   5   4  24       70.52       80.98     11.86 o
   6   4  24       55.61       56.31     13.98 o
   7   4  24        7.55       -2.97     16.62 <
   8   4  24       51.39       46.96     21.13 <
   9   4  24       10.15      -15.11     18.44 <
   0   5  24       51.00       67.08     16.40 o
   1   5  24       71.24       76.74     12.10 o
   2   5  24      107.38       98.28     11.07 o
   3   5  24       40.56       54.29     13.19 o
   4   5  24       14.67       25.57     12.62 <
   5   5  24       10.40       21.87     12.14 <
   6   5  24       22.82       37.63     13.57 <
   7   5  24       14.97       33.12     11.83 <
   8   5  24       16.40       33.91     12.72 <
   0   6  24       58.29       65.71     17.31 o
   1   6  24       83.35      112.68     14.04 o
   2   6  24       66.45       57.16     17.96 o
   3   6  24       28.84       46.72     13.81 o
   4   6  24        7.85       -1.84     15.53 <
   5   6  24        1.65        5.94     16.48 <
   6   6  24        0.92       -6.18     11.03 <
   0   7  24       10.22       28.92     15.69 <
   1   7  24        4.79       -5.03      9.73 <
   2   7  24      111.48      151.81     23.35 o
   3   7  24       49.81       79.96     20.72 o
   4   7  24        9.13       -6.87     16.46 <
   1   0  25      547.00      584.74     17.46 o
   2   0  25        1.83        5.59      8.30 <
   3   0  25        1.64       -9.98      8.24 <
   4   0  25        0.47        3.43      8.34 <
   5   0  25       16.17        8.52      8.79 <
   6   0  25       33.24       29.57      9.49 o
   7   0  25       47.93       45.97     10.16 o
   8   0  25       19.47        6.69      9.78 <
   9   0  25        2.26       -5.15      9.90 <
  10   0  25        2.14       36.53     15.15 <
   0   1  25      176.91      187.01     14.97 o
   1   1  25        6.34        5.45      8.12 <
   2   1  25      224.46      216.14     11.42 o
   3   1  25        2.35        8.26      8.48 <
   4   1  25      180.17      163.87     10.73 o
   5   1  25       18.53        6.83      8.56 <
   6   1  25       37.41       44.98      9.19 o
   7   1  25       30.77       21.55      9.15 <
   8   1  25       30.91       24.98      9.47 <
   9   1  25        5.49       10.87     11.05 <
   0   2  25        3.81        8.40      7.43 <
   1   2  25       37.02       43.93      5.37 o
   2   2  25       71.99       67.14      5.29 o
   3   2  25        0.34       -6.16      4.28 <
   4   2  25       12.47        9.92      4.83 <
   5   2  25       13.99       17.23      4.89 o
   6   2  25       73.49       75.91      5.98 o
   7   2  25      187.56      178.86      7.76 o
   8   2  25       15.24        8.12      6.60 <
   9   2  25       35.35       17.98     11.41 <
   0   3  25        0.10       -2.56     12.30 <
   1   3  25       49.42       55.63      9.13 o
   2   3  25      118.23      131.58     11.19 o
   3   3  25       24.27       23.43     11.61 <
   4   3  25       10.84        3.94      9.45 <
   5   3  25       37.01       61.90     11.45 o
   6   3  25       89.21       82.70     12.87 o
   7   3  25       85.00       77.89     15.55 o
   8   3  25       12.46       30.88     19.81 <
   9   3  25       58.55       69.72     21.87 o
   0   4  25        1.04        9.69     13.07 <
   1   4  25       15.42        8.30      9.33 <
   2   4  25        3.21        9.57      8.30 <
   3   4  25       83.50      102.15     14.69 o
   4   4  25        6.66       10.42     11.65 <
   5   4  25        5.94        6.56      9.96 <
   6   4  25      130.30      133.62     16.44 o
   7   4  25       33.74       47.62     19.87 <
   8   4  25      272.59      337.08     34.22 o
   0   5  25       73.20       84.11     17.49 o
   1   5  25      108.95      118.12     13.56 o
   2   5  25       77.34      118.35     13.47 o
   3   5  25        5.05       16.52     11.94 <
   4   5  25       22.24       29.69     12.95 <
   5   5  25       10.34       30.44     16.40 <
   6   5  25      122.43      131.29     22.87 o
   7   5  25      119.78      100.26     22.99 o
   0   6  25        0.01       20.92     15.95 <
   1   6  25        5.51      -13.63      9.90 <
   2   6  25       87.08       58.98     18.75 o
   3   6  25       20.49       34.25     13.33 <
   4   6  25      145.60      206.84     26.85 o
   5   6  25       72.10       83.50     21.35 o
   0   7  25        8.69        2.04     14.99 <
   1   7  25       24.99       30.29     11.09 <
   2   7  25       14.84       40.94     18.14 <
   0   0  26       36.91       25.27     12.24 <
   1   0  26       81.84       70.16      9.55 o
   2   0  26      164.93      173.73     11.29 o
   3   0  26        6.73       23.16      8.81 <
   4   0  26       21.68        9.61      8.72 <
   5   0  26       20.65       31.71      9.45 o
   6   0  26        0.71      -11.33      9.15 <
   7   0  26       32.81       29.71     10.10 <
   8   0  26        4.02        3.15      9.82 <
   9   0  26       39.00       59.80     12.72 o
   0   1  26       22.23       17.71     12.06 <
   1   1  26       33.84       38.50      8.83 o
   2   1  26       22.36       11.33      8.50 <
   3   1  26      113.63      126.87     10.36 o
   4   1  26       13.80        9.47      8.74 <
   5   1  26       56.17       62.19      9.63 o
   6   1  26       67.95       51.63      9.72 o
   7   1  26       20.62       24.96      9.21 <
   8   1  26       76.65       80.86     10.30 o
   0   2  26      186.38      200.65     10.51 o
   1   2  26       33.50       38.39      5.39 o
   2   2  26       57.34       70.11      5.45 o
   3   2  26       58.58       66.70      5.47 o
   4   2  26       15.59       12.56      4.85 <
   5   2  26      150.26      144.72      6.73 o
   6   2  26       11.01       11.19      5.82 <
   7   2  26       17.41       18.04      7.78 <
   8   2  26       94.53      107.77     15.15 o
   9   2  26       54.98       36.82     20.36 <
   0   3  26        7.99        6.62     12.82 <
   1   3  26        0.16       -7.82      8.70 <
   2   3  26       49.14       73.46      9.86 o
   3   3  26       65.47       54.46     12.73 o
   4   3  26       20.10       11.83     11.98 <
   5   3  26       26.45       24.78     10.68 <
   6   3  26       88.47       90.50     15.55 o
   7   3  26      111.57       96.14     21.90 o
   8   3  26       42.43       36.48     19.59 <
   0   4  26       41.84       56.76     15.69 o
   1   4  26       21.82       43.56     10.54 o
   2   4  26      103.88      115.15     13.31 o
   3   4  26       90.04       90.34     14.44 o
   4   4  26       10.31       -8.28     11.75 <
   5   4  26       55.41       71.00     14.89 o
   6   4  26       14.72       36.23     13.61 <
   7   4  26       51.75       50.84     20.34 <
   0   5  26      145.41      138.03     20.43 o
   1   5  26      116.50      151.74     15.01 o
   2   5  26       90.18      137.28     21.78 o
   3   5  26       49.62       58.67     13.94 o
   4   5  26       14.57       19.77     12.99 <
   5   5  26        8.70       -2.54     14.94 <
   6   5  26       33.21       18.58     17.77 <
   0   6  26       64.32       87.72     19.05 o
   1   6  26       38.59       51.16     12.20 o
   2   6  26       20.00       10.78     15.83 <
   3   6  26      141.02      128.07     22.77 o
   4   6  26        1.33        6.26     16.80 <
   1   0  27       49.05       30.80      9.11 o
   2   0  27      129.69      144.53     11.07 o
   3   0  27       33.24       53.14      9.67 o
   4   0  27       32.23       42.07      9.63 o
   5   0  27        3.30       -3.62      9.33 <
   6   0  27       11.80       -2.79      9.65 <
   7   0  27       10.98       23.21     10.42 <
   8   0  27        9.93       16.76     11.75 <
   0   1  27       16.07       17.95     12.20 <
   1   1  27        9.30       13.43      8.64 <
   2   1  27       48.77       50.46      9.31 o
   3   1  27       27.41       27.14      8.99 o
   4   1  27       14.60        9.69      8.93 <
   5   1  27       56.86       68.82      9.98 o
   6   1  27       45.36       61.04      9.78 o
   7   1  27      133.46      147.16     11.19 o
   8   1  27       44.09       38.50     20.56 <
   0   2  27        4.96       -4.89      7.45 <
   1   2  27       47.97       36.09      5.64 o
   2   2  27      178.83      185.63      6.69 o
   3   2  27       15.17       20.20      5.01 o
   4   2  27       12.59        1.62      5.33 <
   5   2  27        9.89       15.29      6.99 <
   6   2  27       54.75       55.10      8.44 o
   7   2  27        1.73        4.71     10.14 <
   8   2  27      125.89      137.41     15.31 o
   0   3  27        0.08        6.38     13.27 <
   1   3  27        9.66        9.49      9.37 <
   2   3  27        9.15       -4.06      9.49 <
   3   3  27       15.90        9.13     11.65 <
   4   3  27       28.67       31.59     13.31 <
   5   3  27        1.67        5.96     12.88 <
   6   3  27       41.84      -19.77     15.27 <
   7   3  27        2.13      -17.19     16.03 <
   8   3  27      122.23      158.16     26.53 o
   0   4  27       22.19       31.53     15.55 <
   1   4  27       35.61       40.05     11.23 o
   2   4  27       12.41       10.02     15.53 <
   3   4  27       37.33       39.69     16.56 <
   4   4  27        7.54       19.55     12.60 <
   5   4  27       15.66       13.29     16.98 <
   6   4  27       25.08        5.76     16.88 <
   7   4  27       47.88       46.17     20.88 <
   0   5  27       11.94       27.91     15.59 <
   1   5  27       54.11       52.70     12.20 o
   2   5  27       18.20       12.80     16.06 <
   3   5  27        7.66      -27.41     14.16 <
   4   5  27       29.87       35.89     17.93 <
   5   5  27        1.47       23.77     17.93 <
   0   6  27        3.62      -10.24     14.58 <
   1   6  27        8.20       22.64     16.78 <
   2   6  27      172.87      131.71     22.93 o
   3   6  27        0.56       -7.55     15.47 <
   0   0  28        4.31       12.95     13.01 <
   1   0  28       98.69      105.15     10.65 o
   2   0  28       88.79       96.15     10.63 o
   3   0  28        1.44       -4.28      9.07 <
   4   0  28       50.70       42.40     10.10 o
   5   0  28        5.51       -5.70      9.59 <
   6   0  28        1.39       -1.76      9.84 <
   7   0  28       31.94       31.65     12.08 <
   8   0  28        0.10        3.43     11.57 <
   0   1  28       92.67       93.83     14.50 o
   1   1  28        1.13      -12.00      8.42 <
   2   1  28       52.59       49.36      9.51 o
   3   1  28       21.58       10.83      8.97 <
   4   1  28        0.72       14.72      9.17 <
   5   1  28       38.72       41.61      9.72 o
   6   1  28       48.94       42.01      9.84 o
   7   1  28       25.97       32.94     11.45 <
   0   2  28        0.07        8.22      7.51 <
   1   2  28       74.31       91.04      6.26 o
   2   2  28       35.40       48.21      5.88 o
   3   2  28       13.76       10.06      5.76 <
   4   2  28       59.32       48.98      6.40 o
   5   2  28        8.49        1.58      8.24 <
   6   2  28       25.82       33.04     10.85 o
   7   2  28      196.84      155.85     15.84 o
   0   3  28       78.01       67.81     16.85 o
   1   3  28       86.05      120.55     13.80 o
   2   3  28       36.25       73.09     17.63 o
   3   3  28       87.70      104.88     19.51 o
   4   3  28       12.35        9.61     12.46 <
   5   3  28       14.27       13.51     16.66 <
   6   3  28       17.68       11.45     17.13 <
   7   3  28       93.07       75.33     21.55 o
   0   4  28       47.64       49.08     16.12 o
   1   4  28       56.57       62.68     12.28 o
   2   4  28       23.96       33.89     16.86 <
   3   4  28       71.57      116.21     21.77 o
   4   4  28       33.06       45.20     18.50 <
   5   4  28       11.11        5.53     16.80 <
   6   4  28       23.12       15.51     18.02 <
   0   5  28        0.00        8.16     14.86 <
   1   5  28      102.40      149.38     22.44 o
   2   5  28       27.95       29.97     17.33 <
   3   5  28      123.93      113.45     22.04 o
   4   5  28        2.72      -23.39     15.29 <
   0   6  28        1.64       -4.24     15.09 <
   1   6  28      174.41      246.56     27.52 o
   1   0  29        1.99       -4.93      9.09 <
   2   0  29       39.40       26.58      9.86 <
   3   0  29       34.91       39.51     10.12 o
   4   0  29       57.40       55.53     10.54 o
   5   0  29       14.38       11.49     10.28 <
   6   0  29        1.68       -6.00     10.95 <
   7   0  29        0.00       -6.72     11.63 <
   0   1  29       46.81       67.18     13.90 o
   1   1  29       29.90       17.73      9.37 <
   2   1  29       30.90       27.79      9.37 <
   3   1  29       57.93       53.85      9.78 o
   4   1  29       10.84       11.86      9.21 <
   5   1  29        6.61       15.75      9.35 <
   6   1  29       23.15       21.85      9.63 <
   0   2  29        3.70       -2.28      9.15 <
   1   2  29      131.07      147.01      7.84 o
   2   2  29       63.86       73.97      7.41 o
   3   2  29       12.26       -0.22      7.78 <
   4   2  29       34.54       21.15      7.86 <
   5   2  29       94.14       85.06     11.92 o
   0   3  29        8.52      -15.65     13.07 <
   1   3  29       49.87       48.31     11.57 o
   2   3  29       32.25       30.13     16.99 <
   3   3  29        2.06        0.14     15.47 <
   4   3  29       11.91        0.20     15.49 <
   5   3  29       41.61       18.52     17.19 <
   6   3  29       55.55       68.80     20.72 o
   0   4  29       29.05       19.37     15.35 <
   1   4  29        2.10      -26.01     13.67 <
   2   4  29        6.23      -36.72     13.93 <
   3   4  29       95.02       99.81     21.51 o
   4   4  29       12.59      -15.35     14.97 <
   5   4  29        3.14       -2.67     17.07 <
   0   5  29        9.71       13.87     15.95 <
   1   5  29        3.05       12.82     15.79 <
   2   5  29       49.71       63.30     19.09 o
   3   5  29       36.68       47.89     18.95 <
   0   0  30        0.01      -11.27     13.53 <
   1   0  30      107.43      133.77     11.72 o
   2   0  30       24.91       24.32      9.92 <
   3   0  30        3.27       -7.53      9.90 <
   4   0  30        2.16        2.59     10.12 <
   5   0  30       30.83       38.05     10.87 o
   6   0  30       71.73       79.22     12.81 o
   0   1  30       33.11       12.00     13.19 <
   1   1  30       33.13       29.43      9.59 o
   2   1  30       22.02       34.13      9.78 o
   3   1  30       19.32       30.76      9.51 o
   4   1  30       19.73        7.69      9.27 <
   5   1  30       53.86       43.79      9.78 o
   0   2  30      140.91      112.21     17.54 o
   1   2  30       57.21       34.18      8.91 o
   2   2  30      160.53      152.88      9.84 o
   3   2  30       10.38       -0.24      7.67 <
   4   2  30        4.66        3.19     10.04 <
   0   3  30      294.19      326.78     27.63 o
   1   3  30        7.18       14.14     10.48 <
   2   3  30       58.16       78.57     19.61 o
   3   3  30       15.99       33.99     17.95 <
   4   3  30       38.15       25.35     17.29 <
   5   3  30        8.50        7.90     17.47 <
   0   4  30        1.42       -8.54     13.65 <
   1   4  30       40.46       62.41     18.62 o
   2   4  30       45.36       69.86     19.35 o
   3   4  30       51.47       75.50     20.56 o
   4   4  30        3.31       -9.86     16.44 <
   1   0  31        1.68       -3.49      9.88 <
   2   0  31        7.11       30.62     10.40 <
   3   0  31       11.42       27.49     10.34 <
   4   0  31       76.34       85.81     13.39 o
   5   0  31       84.71      130.61     13.82 o
   0   1  31       32.21        2.26     13.31 <
   1   1  31      133.77      136.79     11.31 o
   2   1  31       96.55      137.97     11.43 o
   3   1  31        4.62        4.87      9.35 <
   4   1  31       42.10       39.71     15.19 <
   0   2  31       40.05       46.55     11.41 o
   1   2  31       25.86       27.47     15.59 <
   0   3  31        3.83        7.19     14.64 <
   1   3  31       26.17       21.83     16.88 <
   2   3  31      254.52      366.31     31.83 o
   3   3  31       22.30       14.06     17.59 <
   4   3  31       24.96       24.62     18.20 <
   0   4  31       91.01      105.61     19.39 o
   1   4  31       60.60       63.60     19.29 o
   0   0  32       19.57       33.18     15.21 <
   1   0  32       25.64       20.62     10.54 <
   2   0  32        4.29      -16.46     10.16 <
   3   0  32        2.69        1.21     10.32 <
   4   0  32       12.53        5.15     11.92 <
   0   1  32        3.27      -12.12     12.86 <
   1   1  32      227.19      234.67     19.32 o
   2   1  32       18.14        2.34     14.88 <
   0   2  32        2.74        6.66     14.88 <
   1   2  32       26.72       34.58     17.01 <
   0   3  32       88.26      119.36     20.87 o
   1   3  32      143.96      193.54     24.30 o
   2   3  32       13.66        7.90     16.76 <
   1   0  33        2.99       15.37     12.16 <
   2   0  33       23.82       27.20     11.07 <
   0   2  33       37.44       43.65     17.15 <
